# Supplementary material for: Cryo-EM structure and function of S. pombe complex IV with bound respiratory supercomplex factor
Source: Commun Chem. 2023 Feb 16;6:32. doi: 10.1038/s42004-023-00827-3 (PMC9935853; doi:10.1038/s42004-023-00827-3)
Supplement: Supplementary file 3 — Supplementary Data 1 [file 42004_2023_827_MOESM3_ESM.txt]

REMARK   3                                                                      
REMARK   3 FILE CREATED: 01/19/23 22:43:38                                      
REMARK   3                                                                      
REMARK   3 RESOLUTION: 3.40                                                     
REMARK   3                                                                      
REMARK   3 REFINEMENT.                                                          
REMARK   3   PROGRAM     : PHENIX (1.20.1_4487: phenix.real_space_refine)       
REMARK   3   AUTHORS     : Adams,Afonine,Bunkoczi,Burnley,Chen,Dar,Davis,       
REMARK   3               : Draizen,Echols,Gildea,Gros,Grosse-Kunstleve,Headd,   
REMARK   3               : Hintze,Hung,Ioerger,Liebschner,McCoy,McKee,Moriarty, 
REMARK   3               : Oeffner,Poon,Read,Richardson,Richardson,Sacchettini, 
REMARK   3               : Sauter,Sobolev,Storoni,Terwilliger,Williams,Zwart    
REMARK   3                                                                      
REMARK   3 SCATTERING TABLE: ELECTRON                                           
REMARK   3                                                                      
REMARK   3 REFINEMENT TARGET: REAL-SPACE (WEIGHTED MAP SUM AT ATOM CENTERS)     
REMARK   3                                                                      
REMARK   3 MODEL TO MAP FIT.                                                    
REMARK   3   CC_mask  : 0.8769                                                  
REMARK   3   CC_volume: 0.8545                                                  
REMARK   3   CC_peaks : 0.5973                                                  
REMARK   3                                                                      
REMARK   3 GEOMETRY RESTRAINTS LIBRARY: GEOSTD + MONOMER LIBRARY + CDL V1.2     
REMARK   3 DEVIATIONS FROM IDEAL VALUES - RMSD. RMSZ FOR BONDS AND ANGLES.      
REMARK   3   BOND      :  0.003   0.032  15226  Z= 0.202                        
REMARK   3   ANGLE     :  0.801  16.510  20703  Z= 0.330                        
REMARK   3   CHIRALITY :  0.052   1.186   2235                                  
REMARK   3   PLANARITY :  0.004   0.061   2567                                  
REMARK   3   DIHEDRAL  :  7.493 144.804   2181                                  
REMARK   3   MIN NONBONDED DISTANCE : 1.916                                     
REMARK   3                                                                      
REMARK   3 MOLPROBITY STATISTICS.                                               
REMARK   3   ALL-ATOM CLASHSCORE : 4.54                                         
REMARK   3   RAMACHANDRAN PLOT:                                                 
REMARK   3     OUTLIERS :  0.06 %                                               
REMARK   3     ALLOWED  :  5.45 %                                               
REMARK   3     FAVORED  : 94.49 %                                               
REMARK   3   ROTAMER OUTLIERS :  0.20 %                                         
REMARK   3   CBETA DEVIATIONS :  0.00 %                                         
REMARK   3   PEPTIDE PLANE:                                                     
REMARK   3     CIS-PROLINE     : 0.00 %                                         
REMARK   3     CIS-GENERAL     : 0.00 %                                         
REMARK   3     TWISTED PROLINE : 0.00 %                                         
REMARK   3     TWISTED GENERAL : 0.00 %                                         
REMARK   3                                                                      
REMARK   3 RAMA-Z (RAMACHANDRAN PLOT Z-SCORE):                                  
REMARK   3 INTERPRETATION: BAD |RAMA-Z| > 3; SUSPICIOUS 2 < |RAMA-Z| < 3; GOOD  
REMARK   3 SCORES FOR WHOLE/HELIX/SHEET/LOOP ARE SCALED INDEPENDENTLY;          
REMARK   3 THEREFORE, THE VALUES ARE NOT RELATED IN A SIMPLE MANNER.            
REMARK   3   WHOLE:  0.67 (0.21), RESIDUES: 1798                                
REMARK   3   HELIX:  1.95 (0.17), RESIDUES: 1052                                
REMARK   3   SHEET: -1.27 (0.49), RESIDUES: 101                                 
REMARK   3   LOOP : -1.93 (0.24), RESIDUES: 645                                 
REMARK   3                                                                      
HELIX    1   1 SER A    3  TRP A   11  1                                   9    
HELIX    2   2 ALA A   17  ASP A   19  5                                   3    
HELIX    3   3 ALA A   21  GLU A   45  1                                  25    
HELIX    4   4 GLY A   58  PHE A   74  1                                  17    
HELIX    5   5 ILE A   77  LEU A   81  1                                   5    
HELIX    6   6 ALA A   84  ASN A   87  1                                   4    
HELIX    7   7 VAL A   90  ILE A   94  1                                   5    
HELIX    8   8 PRO A  102  LEU A  124  1                                  23    
HELIX    9   9 LEU A  152  MET A  175  1                                  24    
HELIX   10  10 LEU A  190  ARG A  220  1                                  31    
HELIX   11  11 LEU A  237  GLY A  246  1                                  10    
HELIX   12  12 PRO A  248  LEU A  268  1                                  21    
HELIX   13  13 LYS A  276  GLY A  290  1                                  15    
HELIX   14  14 SER A  295  HIS A  297  5                                   3    
HELIX   15  15 VAL A  305  ALA A  313  1                                   9    
HELIX   16  16 MET A  316  LEU A  333  5                                  18    
HELIX   17  17 VAL A  343  ILE A  364  1                                  22    
HELIX   18  18 LEU A  370  ALA A  373  5                                   4    
HELIX   19  19 TYR A  378  GLY A  391  1                                  14    
HELIX   20  20 LEU A  393  MET A  407  1                                  15    
HELIX   21  21 GLU A  414  ASN A  441  1                                  28    
HELIX   22  22 VAL A  455  PHE A  483  1                                  29    
HELIX   23  23 ASN A  503  GLU A  509  1                                   7    
HELIX   24  24 ILE A  517  TRP A  519  5                                   3    
HELIX   25  25 TYR B   27  ILE B   57  1                                  31    
HELIX   26  26 VAL B   77  ASP B  104  1                                  28    
HELIX   27  27 GLU B  146  ASP B  148  5                                   3    
HELIX   28  28 PRO B  187  LEU B  189  5                                   3    
HELIX   29  29 LEU B  237  GLU B  246  1                                  10    
HELIX   30  30 SER C    4  LYS C    6  5                                   3    
HELIX   31  31 PRO C   21  LEU C   39  1                                  19    
HELIX   32  32 VAL C   47  ASN C   72  1                                  26    
HELIX   33  33 VAL C   81  LEU C  112  1                                  32    
HELIX   34  34 PHE C  116  LEU C  118  5                                   3    
HELIX   35  35 VAL C  137  ILE C  160  1                                  24    
HELIX   36  36 GLU C  165  TRP C  190  1                                  26    
HELIX   37  37 SER C  199  TYR C  231  1                                  33    
HELIX   38  38 ASN C  241  THR C  263  1                                  23    
HELIX   39  39 LYS D   40  ALA D   47  1                                   8    
HELIX   40  40 PRO D   52  ASP D   54  5                                   3    
HELIX   41  41 LEU D   75  SER D   85  1                                  11    
HELIX   42  42 ARG E   45  ARG E   47  5                                   3    
HELIX   43  43 LEU E   51  GLY E   56  1                                   6    
HELIX   44  44 GLN E   60  ARG E   73  1                                  14    
HELIX   45  45 TRP E   78  THR E   80  5                                   3    
HELIX   46  46 ILE E   83  PHE E   94  1                                  12    
HELIX   47  47 GLN E  107  ARG E  129  1                                  23    
HELIX   48  48 ARG E  141  GLU E  153  1                                  13    
HELIX   49  49 GLY E  176  PHE E  178  5                                   3    
HELIX   50  50 LEU F   44  SER F   56  1                                  13    
HELIX   51  51 GLN F   61  CYS F   71  1                                  11    
HELIX   52  52 SER F   80  ARG F   92  1                                  13    
HELIX   53  53 PHE F   96  LYS F  109  1                                  14    
HELIX   54  54 LYS F  113  GLU F  122  1                                  10    
HELIX   55  55 LYS F  124  LEU F  130  1                                   7    
HELIX   56  56 LYS F  135  LEU F  138  1                                   4    
HELIX   57  57 ILE G    5  SER G   14  1                                  10    
HELIX   58  58 PHE G   27  ILE G   52  1                                  26    
HELIX   59  59 LEU H   42  GLY H   46  1                                   5    
HELIX   60  60 GLY H   49  HIS H   62  1                                  14    
HELIX   61  61 PHE I   10  GLY I   35  1                                  26    
HELIX   62  62 HIS I   37  LYS I   55  1                                  19    
HELIX   63  63 THR J   30  LYS J   45  1                                  16    
HELIX   64  64 VAL J   52  GLN J   62  5                                  11    
HELIX   65  65 VAL J   70  ASN J   79  1                                  10    
HELIX   66  66 TRP K   39  TYR K   63  1                                  25    
HELIX   67  67 PRO K   67  HIS K   83  1                                  17    
HELIX   68  68 ALA L  100  GLU L  106  1                                   7    
HELIX   69  69 TRP L  109  ALA L  127  1                                  19    
HELIX   70  70 ALA L  135  THR L  162  1                                  28    
HELIX   71  71 ALA M    9  ALA M   25  5                                  17    
SHEET    1   A 5 VAL B 137  SER B 141  0                                        
SHEET    2   A 5 TRP B 122  LEU B 126 -1  N  LEU B 126   O  VAL B 137           
SHEET    3   A 5 THR B 112  GLY B 117 -1  N  ILE B 116   O  THR B 123           
SHEET    4   A 5 ILE B 171  SER B 177  1  N  ARG B 172   O  VAL B 113           
SHEET    5   A 5 ASN B 201  LEU B 205 -1  N  LEU B 205   O  ILE B 171           
SHEET    1   B 3 LEU B 163  PRO B 166  0                                        
SHEET    2   B 3 ILE B 230  VAL B 235  1  N  GLN B 233   O  LEU B 163           
SHEET    3   B 3 LEU B 212  GLY B 215 -1  N  GLY B 215   O  ILE B 230           
SHEET    1   C 2 HIS B 182  VAL B 186  0                                        
SHEET    2   C 2 ILE B 191  CYS B 195 -1  N  CYS B 195   O  HIS B 182           
SHEET    1   D 2 ILE D 107  SER D 111  0                                        
SHEET    2   D 2 TYR D 150  PHE D 154  1  N  LYS D 151   O  ILE D 107           
SHEET    1   E 2 HIS D 117  CYS D 120  0                                        
SHEET    2   E 2 ILE D 131  THR D 134 -1  N  MET D 133   O  ILE D 118           
LINK         NE2 HIS A 383                FE   HEA A 602                        
LINK         NE2 HIS A 385                FE   HEA A 601                        
LINK         O   GLU B 219                CU2  CUA B 301                        
LINK        ZN    ZN D 201                 NE2 HIS D 128                        
LINK        ZN    ZN D 201                 SG  CYS D 146                        
LINK        ZN    ZN D 201                 SG  CYS D 143                        
LINK        ZN    ZN D 201                 SG  CYS D 120                        
LINK        FE   HEA A 601                 NE2 HIS A  68     1555   1555        
LINK         ND1 HIS A 247                CU    CU A 603     1555   1555        
LINK         NE2 HIS A 296                CU    CU A 603     1555   1555        
LINK        CU    CU A 603                 NE2 HIS A 297     1555   1555        
LINK         OD2 ASP A 376                MG    MG A 604     1555   1555        
LINK        MG    MG A 604                 OE1 GLU B 219     1555   1555        
LINK         O   GLY A  50                CA    CA A 605     1555   1555        
LINK         OE2 GLU A  45                CA    CA A 605     1555   1555        
LINK         O   GLU A  45                CA    CA A 605     1555   1555        
LINK         O   PRO A 448                CA    CA A 605     1555   1555        
LINK        CU2  CUA B 301                 ND1 HIS B 225     1555   1555        
LINK        CU1  CUA B 301                 ND1 HIS B 182     1555   1555        
LINK        CU1  CUA B 301                 SD  MET B 228     1555   1555        
LINK         SG  CYS B 217                CU2  CUA B 301     1555   1555        
LINK         SG  CYS B 217                CU1  CUA B 301     1555   1555        
LINK        CU2  CUA B 301                 SG  CYS B 221     1555   1555        
LINK         SG  CYS B 221                CU1  CUA B 301     1555   1555        
LINK         NE2 HIS A 247                 CE2 TYR A 251     1555   1555        
SSBOND   1 CYS J   33    CYS J   65                                             
SSBOND   2 CYS J   43    CYS J   54                                             
CRYST1  220.595  220.595  220.595  90.00  90.00  90.00 P 1                      
SCALE1      0.004533  0.000000  0.000000        0.00000                         
SCALE2      0.000000  0.004533  0.000000        0.00000                         
SCALE3      0.000000  0.000000  0.004533        0.00000                         
ATOM      1  N   ASN A   2     133.236  77.686 122.560  1.00100.15           N  
ATOM      2  CA  ASN A   2     131.868  77.553 121.987  1.00101.88           C  
ATOM      3  C   ASN A   2     131.563  78.716 121.052  1.00100.90           C  
ATOM      4  O   ASN A   2     131.690  79.879 121.433  1.00100.53           O  
ATOM      5  CB  ASN A   2     130.823  77.489 123.104  1.00102.10           C  
ATOM      6  CG  ASN A   2     129.609  76.664 122.722  1.00100.31           C  
ATOM      7  OD1 ASN A   2     129.600  75.984 121.697  1.00 99.65           O  
ATOM      8  ND2 ASN A   2     128.574  76.721 123.552  1.00 99.56           N  
ATOM     17  N   SER A   3     131.164  78.393 119.821  1.00 94.66           N  
ATOM     18  CA  SER A   3     130.840  79.429 118.848  1.00 93.39           C  
ATOM     19  C   SER A   3     129.506  80.098 119.141  1.00 91.34           C  
ATOM     20  O   SER A   3     129.284  81.229 118.695  1.00 92.77           O  
ATOM     21  CB  SER A   3     130.819  78.836 117.440  1.00 93.49           C  
ATOM     22  OG  SER A   3     132.022  78.141 117.165  1.00 96.24           O  
ATOM     28  N   TRP A   4     128.616  79.429 119.875  1.00 80.33           N  
ATOM     29  CA  TRP A   4     127.312  80.014 120.169  1.00 81.32           C  
ATOM     30  C   TRP A   4     127.456  81.311 120.955  1.00 78.23           C  
ATOM     31  O   TRP A   4     126.790  82.309 120.651  1.00 80.17           O  
ATOM     32  CB  TRP A   4     126.460  79.008 120.941  1.00 82.19           C  
ATOM     33  CG  TRP A   4     125.090  79.502 121.275  1.00 85.34           C  
ATOM     34  CD1 TRP A   4     124.084  79.780 120.399  1.00 85.13           C  
ATOM     35  CD2 TRP A   4     124.570  79.772 122.582  1.00 88.27           C  
ATOM     36  NE1 TRP A   4     122.969  80.210 121.078  1.00 88.32           N  
ATOM     37  CE2 TRP A   4     123.243  80.214 122.421  1.00 87.17           C  
ATOM     38  CE3 TRP A   4     125.100  79.685 123.873  1.00 86.75           C  
ATOM     39  CZ2 TRP A   4     122.438  80.567 123.500  1.00 83.40           C  
ATOM     40  CZ3 TRP A   4     124.299  80.037 124.943  1.00 86.19           C  
ATOM     41  CH2 TRP A   4     122.983  80.472 124.750  1.00 86.37           C  
ATOM     52  N   TRP A   5     128.321  81.318 121.971  1.00 67.71           N  
ATOM     53  CA  TRP A   5     128.505  82.524 122.770  1.00 68.36           C  
ATOM     54  C   TRP A   5     129.071  83.660 121.930  1.00 71.91           C  
ATOM     55  O   TRP A   5     128.619  84.806 122.038  1.00 74.97           O  
ATOM     56  CB  TRP A   5     129.420  82.227 123.956  1.00 72.70           C  
ATOM     57  CG  TRP A   5     129.541  83.366 124.918  1.00 75.89           C  
ATOM     58  CD1 TRP A   5     130.691  83.985 125.313  1.00 75.26           C  
ATOM     59  CD2 TRP A   5     128.474  84.024 125.610  1.00 73.81           C  
ATOM     60  NE1 TRP A   5     130.406  84.988 126.207  1.00 75.68           N  
ATOM     61  CE2 TRP A   5     129.051  85.033 126.406  1.00 74.11           C  
ATOM     62  CE3 TRP A   5     127.086  83.858 125.634  1.00 68.53           C  
ATOM     63  CZ2 TRP A   5     128.291  85.872 127.214  1.00 69.21           C  
ATOM     64  CZ3 TRP A   5     126.333  84.693 126.437  1.00 71.52           C  
ATOM     65  CH2 TRP A   5     126.937  85.687 127.217  1.00 69.89           C  
ATOM     76  N   THR A   6     130.062  83.365 121.088  1.00 76.42           N  
ATOM     77  CA  THR A   6     130.641  84.405 120.243  1.00 75.15           C  
ATOM     78  C   THR A   6     129.600  84.966 119.286  1.00 74.04           C  
ATOM     79  O   THR A   6     129.516  86.184 119.091  1.00 74.92           O  
ATOM     80  CB  THR A   6     131.830  83.851 119.460  1.00 77.26           C  
ATOM     81  OG1 THR A   6     131.362  82.927 118.471  1.00 79.56           O  
ATOM     82  CG2 THR A   6     132.809  83.143 120.386  1.00 77.91           C  
ATOM     90  N   TYR A   7     128.796  84.091 118.684  1.00 62.19           N  
ATOM     91  CA  TYR A   7     127.756  84.539 117.766  1.00 57.21           C  
ATOM     92  C   TYR A   7     126.754  85.439 118.479  1.00 58.33           C  
ATOM     93  O   TYR A   7     126.396  86.514 117.979  1.00 64.60           O  
ATOM     94  CB  TYR A   7     127.064  83.318 117.161  1.00 59.93           C  
ATOM     95  CG  TYR A   7     125.971  83.612 116.162  1.00 59.82           C  
ATOM     96  CD1 TYR A   7     124.735  84.091 116.569  1.00 61.08           C  
ATOM     97  CD2 TYR A   7     126.168  83.380 114.810  1.00 62.81           C  
ATOM     98  CE1 TYR A   7     123.736  84.347 115.656  1.00 59.76           C  
ATOM     99  CE2 TYR A   7     125.174  83.632 113.892  1.00 63.38           C  
ATOM    100  CZ  TYR A   7     123.961  84.115 114.320  1.00 61.93           C  
ATOM    101  OH  TYR A   7     122.968  84.366 113.407  1.00 67.61           O  
ATOM    111  N   VAL A   8     126.296  85.017 119.659  1.00 56.44           N  
ATOM    112  CA  VAL A   8     125.321  85.810 120.400  1.00 51.69           C  
ATOM    113  C   VAL A   8     125.909  87.166 120.761  1.00 53.02           C  
ATOM    114  O   VAL A   8     125.243  88.200 120.637  1.00 56.40           O  
ATOM    115  CB  VAL A   8     124.852  85.047 121.650  1.00 53.45           C  
ATOM    116  CG1 VAL A   8     124.054  85.961 122.558  1.00 54.97           C  
ATOM    117  CG2 VAL A   8     124.024  83.844 121.252  1.00 59.10           C  
ATOM    127  N   ASN A   9     127.163  87.186 121.213  1.00 58.92           N  
ATOM    128  CA  ASN A   9     127.796  88.453 121.559  1.00 58.63           C  
ATOM    129  C   ASN A   9     127.915  89.358 120.342  1.00 59.77           C  
ATOM    130  O   ASN A   9     127.728  90.575 120.442  1.00 60.73           O  
ATOM    131  CB  ASN A   9     129.174  88.200 122.167  1.00 56.49           C  
ATOM    132  CG  ASN A   9     129.122  87.985 123.662  1.00 60.00           C  
ATOM    133  OD1 ASN A   9     128.254  88.520 124.349  1.00 61.94           O  
ATOM    134  ND2 ASN A   9     130.057  87.200 124.178  1.00 62.68           N  
ATOM    141  N   ARG A  10     128.229  88.782 119.181  1.00 58.09           N  
ATOM    142  CA  ARG A  10     128.492  89.599 118.004  1.00 55.20           C  
ATOM    143  C   ARG A  10     127.210  90.181 117.423  1.00 49.95           C  
ATOM    144  O   ARG A  10     127.190  91.346 117.011  1.00 51.11           O  
ATOM    145  CB  ARG A  10     129.223  88.771 116.950  1.00 55.87           C  
ATOM    146  CG  ARG A  10     129.594  89.546 115.700  1.00 55.25           C  
ATOM    147  CD  ARG A  10     130.769  88.904 114.983  1.00 57.50           C  
ATOM    148  NE  ARG A  10     130.765  89.191 113.554  1.00 56.97           N  
ATOM    149  CZ  ARG A  10     131.002  90.384 113.028  1.00 57.21           C  
ATOM    150  NH1 ARG A  10     131.261  91.436 113.787  1.00 61.40           N  
ATOM    151  NH2 ARG A  10     130.979  90.526 111.707  1.00 56.35           N  
ATOM    165  N   TRP A  11     126.129  89.396 117.381  1.00 49.16           N  
ATOM    166  CA  TRP A  11     124.955  89.782 116.607  1.00 46.43           C  
ATOM    167  C   TRP A  11     123.761  90.242 117.432  1.00 49.83           C  
ATOM    168  O   TRP A  11     122.903  90.944 116.888  1.00 48.45           O  
ATOM    169  CB  TRP A  11     124.511  88.620 115.710  1.00 45.18           C  
ATOM    170  CG  TRP A  11     125.402  88.435 114.528  1.00 54.24           C  
ATOM    171  CD1 TRP A  11     126.170  87.346 114.242  1.00 59.43           C  
ATOM    172  CD2 TRP A  11     125.630  89.375 113.473  1.00 57.24           C  
ATOM    173  NE1 TRP A  11     126.859  87.547 113.072  1.00 62.91           N  
ATOM    174  CE2 TRP A  11     126.544  88.786 112.580  1.00 61.21           C  
ATOM    175  CE3 TRP A  11     125.147  90.655 113.195  1.00 49.16           C  
ATOM    176  CZ2 TRP A  11     126.984  89.433 111.432  1.00 55.75           C  
ATOM    177  CZ3 TRP A  11     125.584  91.294 112.056  1.00 46.69           C  
ATOM    178  CH2 TRP A  11     126.493  90.684 111.188  1.00 51.89           C  
ATOM    189  N   ILE A  12     123.672  89.880 118.708  1.00 51.69           N  
ATOM    190  CA  ILE A  12     122.556  90.273 119.562  1.00 46.22           C  
ATOM    191  C   ILE A  12     122.988  91.303 120.601  1.00 48.64           C  
ATOM    192  O   ILE A  12     122.378  92.365 120.722  1.00 50.26           O  
ATOM    193  CB  ILE A  12     121.915  89.039 120.236  1.00 45.26           C  
ATOM    194  CG1 ILE A  12     121.463  88.041 119.170  1.00 41.65           C  
ATOM    195  CG2 ILE A  12     120.734  89.459 121.101  1.00 45.91           C  
ATOM    196  CD1 ILE A  12     120.652  86.886 119.706  1.00 45.04           C  
ATOM    208  N   PHE A  13     124.031  91.000 121.368  1.00 48.19           N  
ATOM    209  CA  PHE A  13     124.578  91.949 122.338  1.00 44.53           C  
ATOM    210  C   PHE A  13     125.685  92.792 121.715  1.00 49.53           C  
ATOM    211  O   PHE A  13     126.789  92.888 122.246  1.00 58.17           O  
ATOM    212  CB  PHE A  13     125.097  91.210 123.565  1.00 50.20           C  
ATOM    213  CG  PHE A  13     124.102  90.279 124.191  1.00 49.31           C  
ATOM    214  CD1 PHE A  13     122.743  90.477 124.038  1.00 53.54           C  
ATOM    215  CD2 PHE A  13     124.533  89.205 124.947  1.00 46.55           C  
ATOM    216  CE1 PHE A  13     121.838  89.619 124.620  1.00 55.28           C  
ATOM    217  CE2 PHE A  13     123.633  88.347 125.529  1.00 50.42           C  
ATOM    218  CZ  PHE A  13     122.283  88.554 125.365  1.00 54.79           C  
ATOM    228  N   SER A  14     125.396  93.412 120.578  1.00 45.80           N  
ATOM    229  CA  SER A  14     126.388  94.173 119.836  1.00 51.43           C  
ATOM    230  C   SER A  14     126.240  95.660 120.120  1.00 51.39           C  
ATOM    231  O   SER A  14     125.168  96.138 120.497  1.00 49.63           O  
ATOM    232  CB  SER A  14     126.257  93.919 118.334  1.00 47.33           C  
ATOM    233  OG  SER A  14     125.405  94.875 117.732  1.00 42.92           O  
ATOM    239  N   THR A  15     127.344  96.390 119.942  1.00 51.30           N  
ATOM    240  CA  THR A  15     127.329  97.841 120.074  1.00 47.04           C  
ATOM    241  C   THR A  15     128.119  98.513 118.957  1.00 52.04           C  
ATOM    242  O   THR A  15     128.543  99.663 119.116  1.00 55.52           O  
ATOM    243  CB  THR A  15     127.895  98.282 121.424  1.00 51.31           C  
ATOM    244  OG1 THR A  15     129.299  98.005 121.467  1.00 53.76           O  
ATOM    245  CG2 THR A  15     127.200  97.553 122.558  1.00 50.56           C  
ATOM    253  N   ASN A  16     128.330  97.826 117.839  1.00 51.33           N  
ATOM    254  CA  ASN A  16     129.072  98.375 116.715  1.00 49.33           C  
ATOM    255  C   ASN A  16     128.098  98.990 115.720  1.00 46.66           C  
ATOM    256  O   ASN A  16     127.147  98.333 115.288  1.00 50.16           O  
ATOM    257  CB  ASN A  16     129.903  97.285 116.043  1.00 40.11           C  
ATOM    258  CG  ASN A  16     130.980  97.844 115.149  1.00 46.88           C  
ATOM    259  OD1 ASN A  16     131.345  99.013 115.256  1.00 49.86           O  
ATOM    260  ND2 ASN A  16     131.501  97.010 114.259  1.00 55.19           N  
ATOM    267  N   ALA A  17     128.338 100.251 115.359  1.00 44.95           N  
ATOM    268  CA  ALA A  17     127.384 100.972 114.524  1.00 42.99           C  
ATOM    269  C   ALA A  17     127.219 100.302 113.166  1.00 44.30           C  
ATOM    270  O   ALA A  17     126.097 100.135 112.677  1.00 47.03           O  
ATOM    271  CB  ALA A  17     127.833 102.422 114.354  1.00 50.23           C  
ATOM    277  N   LYS A  18     128.327  99.911 112.539  1.00 45.52           N  
ATOM    278  CA  LYS A  18     128.255  99.366 111.189  1.00 45.72           C  
ATOM    279  C   LYS A  18     127.777  97.921 111.173  1.00 40.09           C  
ATOM    280  O   LYS A  18     127.365  97.425 110.120  1.00 40.19           O  
ATOM    281  CB  LYS A  18     129.618  99.471 110.507  1.00 40.41           C  
ATOM    282  CG  LYS A  18     130.708  98.656 111.167  1.00 45.02           C  
ATOM    283  CD  LYS A  18     131.975  98.676 110.337  1.00 48.33           C  
ATOM    284  CE  LYS A  18     132.649 100.038 110.353  1.00 47.83           C  
ATOM    285  NZ  LYS A  18     132.693 100.652 111.706  1.00 52.06           N  
ATOM    299  N   ASP A  19     127.831  97.231 112.309  1.00 38.53           N  
ATOM    300  CA  ASP A  19     127.375  95.850 112.370  1.00 37.25           C  
ATOM    301  C   ASP A  19     125.891  95.733 112.680  1.00 29.98           C  
ATOM    302  O   ASP A  19     125.381  94.611 112.758  1.00 26.09           O  
ATOM    303  CB  ASP A  19     128.177  95.081 113.419  1.00 45.43           C  
ATOM    304  CG  ASP A  19     128.632  93.732 112.921  1.00 45.52           C  
ATOM    305  OD1 ASP A  19     127.846  93.067 112.220  1.00 40.81           O  
ATOM    306  OD2 ASP A  19     129.776  93.336 113.227  1.00 47.76           O  
ATOM    311  N   ILE A  20     125.196  96.853 112.867  1.00 30.77           N  
ATOM    312  CA  ILE A  20     123.758  96.854 113.106  1.00 28.60           C  
ATOM    313  C   ILE A  20     123.042  97.241 111.821  1.00 34.42           C  
ATOM    314  O   ILE A  20     121.869  96.907 111.626  1.00 43.57           O  
ATOM    315  CB  ILE A  20     123.385  97.811 114.251  1.00 35.07           C  
ATOM    316  CG1 ILE A  20     123.950  97.293 115.573  1.00 41.66           C  
ATOM    317  CG2 ILE A  20     121.877  97.974 114.332  1.00 28.49           C  
ATOM    318  CD1 ILE A  20     123.842  98.279 116.714  1.00 41.26           C  
ATOM    330  N   ALA A  21     123.743  97.949 110.934  1.00 34.00           N  
ATOM    331  CA  ALA A  21     123.126  98.378 109.684  1.00 33.92           C  
ATOM    332  C   ALA A  21     122.678  97.185 108.850  1.00 35.38           C  
ATOM    333  O   ALA A  21     121.619  97.226 108.212  1.00 44.81           O  
ATOM    334  CB  ALA A  21     124.103  99.245 108.895  1.00 35.02           C  
ATOM    340  N   ILE A  22     123.470  96.114 108.841  1.00 30.92           N  
ATOM    341  CA  ILE A  22     123.106  94.932 108.067  1.00 33.82           C  
ATOM    342  C   ILE A  22     121.791  94.358 108.574  1.00 36.67           C  
ATOM    343  O   ILE A  22     120.948  93.899 107.792  1.00 44.70           O  
ATOM    344  CB  ILE A  22     124.241  93.895 108.125  1.00 34.59           C  
ATOM    345  CG1 ILE A  22     125.488  94.446 107.434  1.00 31.85           C  
ATOM    346  CG2 ILE A  22     123.809  92.601 107.475  1.00 37.05           C  
ATOM    347  CD1 ILE A  22     126.745  93.653 107.706  1.00 34.95           C  
ATOM    359  N   LEU A  23     121.598  94.369 109.894  1.00 26.18           N  
ATOM    360  CA  LEU A  23     120.337  93.910 110.461  1.00 29.75           C  
ATOM    361  C   LEU A  23     119.175  94.759 109.964  1.00 27.91           C  
ATOM    362  O   LEU A  23     118.118  94.230 109.594  1.00 37.24           O  
ATOM    363  CB  LEU A  23     120.409  93.956 111.985  1.00 33.79           C  
ATOM    364  CG  LEU A  23     121.566  93.185 112.619  1.00 39.34           C  
ATOM    365  CD1 LEU A  23     121.565  93.371 114.114  1.00 38.28           C  
ATOM    366  CD2 LEU A  23     121.473  91.739 112.275  1.00 34.04           C  
ATOM    378  N   TYR A  24     119.354  96.080 109.950  1.00 24.49           N  
ATOM    379  CA  TYR A  24     118.320  96.968 109.435  1.00 23.63           C  
ATOM    380  C   TYR A  24     117.978  96.612 107.997  1.00 33.05           C  
ATOM    381  O   TYR A  24     116.803  96.511 107.629  1.00 42.45           O  
ATOM    382  CB  TYR A  24     118.799  98.415 109.515  1.00 24.58           C  
ATOM    383  CG  TYR A  24     118.320  99.179 110.721  1.00 28.21           C  
ATOM    384  CD1 TYR A  24     116.990  99.532 110.867  1.00 32.41           C  
ATOM    385  CD2 TYR A  24     119.208  99.557 111.712  1.00 34.77           C  
ATOM    386  CE1 TYR A  24     116.561 100.239 111.968  1.00 37.93           C  
ATOM    387  CE2 TYR A  24     118.789 100.259 112.812  1.00 33.57           C  
ATOM    388  CZ  TYR A  24     117.466 100.598 112.937  1.00 34.76           C  
ATOM    389  OH  TYR A  24     117.052 101.300 114.041  1.00 36.04           O  
ATOM    399  N   LEU A  25     119.004  96.424 107.166  1.00 31.92           N  
ATOM    400  CA  LEU A  25     118.778  96.142 105.754  1.00 24.89           C  
ATOM    401  C   LEU A  25     118.009  94.840 105.572  1.00 32.76           C  
ATOM    402  O   LEU A  25     117.027  94.780 104.818  1.00 41.87           O  
ATOM    403  CB  LEU A  25     120.121  96.086 105.027  1.00 27.08           C  
ATOM    404  CG  LEU A  25     120.093  95.925 103.510  1.00 34.89           C  
ATOM    405  CD1 LEU A  25     119.785  97.252 102.851  1.00 40.23           C  
ATOM    406  CD2 LEU A  25     121.418  95.378 103.017  1.00 32.78           C  
ATOM    418  N   LEU A  26     118.438  93.783 106.262  1.00 25.15           N  
ATOM    419  CA  LEU A  26     117.781  92.492 106.095  1.00 31.32           C  
ATOM    420  C   LEU A  26     116.340  92.536 106.585  1.00 30.49           C  
ATOM    421  O   LEU A  26     115.442  91.985 105.936  1.00 30.22           O  
ATOM    422  CB  LEU A  26     118.569  91.403 106.820  1.00 32.40           C  
ATOM    423  CG  LEU A  26     119.931  91.073 106.204  1.00 32.00           C  
ATOM    424  CD1 LEU A  26     120.674  90.064 107.058  1.00 36.20           C  
ATOM    425  CD2 LEU A  26     119.777  90.553 104.787  1.00 32.55           C  
ATOM    437  N   PHE A  27     116.088  93.188 107.722  1.00 28.58           N  
ATOM    438  CA  PHE A  27     114.715  93.274 108.208  1.00 24.91           C  
ATOM    439  C   PHE A  27     113.841  94.090 107.264  1.00 29.49           C  
ATOM    440  O   PHE A  27     112.675  93.741 107.028  1.00 43.11           O  
ATOM    441  CB  PHE A  27     114.680  93.876 109.607  1.00 25.56           C  
ATOM    442  CG  PHE A  27     113.297  94.046 110.141  1.00 27.82           C  
ATOM    443  CD1 PHE A  27     112.614  92.972 110.678  1.00 32.37           C  
ATOM    444  CD2 PHE A  27     112.669  95.274 110.087  1.00 28.59           C  
ATOM    445  CE1 PHE A  27     111.337  93.123 111.164  1.00 28.27           C  
ATOM    446  CE2 PHE A  27     111.392  95.430 110.571  1.00 34.55           C  
ATOM    447  CZ  PHE A  27     110.725  94.354 111.110  1.00 32.38           C  
ATOM    457  N   GLY A  28     114.370  95.191 106.732  1.00 22.04           N  
ATOM    458  CA  GLY A  28     113.610  95.959 105.764  1.00 24.99           C  
ATOM    459  C   GLY A  28     113.245  95.135 104.546  1.00 27.35           C  
ATOM    460  O   GLY A  28     112.113  95.191 104.062  1.00 30.56           O  
ATOM    464  N   LEU A  29     114.197  94.348 104.042  1.00 22.41           N  
ATOM    465  CA  LEU A  29     113.903  93.476 102.909  1.00 27.12           C  
ATOM    466  C   LEU A  29     112.824  92.458 103.264  1.00 29.41           C  
ATOM    467  O   LEU A  29     111.913  92.193 102.464  1.00 33.08           O  
ATOM    468  CB  LEU A  29     115.181  92.771 102.461  1.00 29.91           C  
ATOM    469  CG  LEU A  29     115.098  91.903 101.209  1.00 33.15           C  
ATOM    470  CD1 LEU A  29     114.556  92.695 100.037  1.00 36.28           C  
ATOM    471  CD2 LEU A  29     116.467  91.335 100.887  1.00 34.54           C  
ATOM    483  N   VAL A  30     112.912  91.875 104.461  1.00 28.92           N  
ATOM    484  CA  VAL A  30     111.935  90.869 104.867  1.00 30.04           C  
ATOM    485  C   VAL A  30     110.537  91.469 104.906  1.00 34.92           C  
ATOM    486  O   VAL A  30     109.570  90.854 104.444  1.00 46.86           O  
ATOM    487  CB  VAL A  30     112.328  90.262 106.226  1.00 28.84           C  
ATOM    488  CG1 VAL A  30     111.135  89.577 106.870  1.00 27.92           C  
ATOM    489  CG2 VAL A  30     113.475  89.287 106.052  1.00 31.64           C  
ATOM    499  N   SER A  31     110.402  92.672 105.466  1.00 22.26           N  
ATOM    500  CA  SER A  31     109.089  93.313 105.503  1.00 21.95           C  
ATOM    501  C   SER A  31     108.612  93.681 104.101  1.00 29.64           C  
ATOM    502  O   SER A  31     107.418  93.557 103.786  1.00 31.64           O  
ATOM    503  CB  SER A  31     109.138  94.549 106.394  1.00 24.69           C  
ATOM    504  OG  SER A  31     109.280  95.720 105.614  1.00 27.77           O  
ATOM    510  N   GLY A  32     109.527  94.144 103.248  1.00 26.73           N  
ATOM    511  CA  GLY A  32     109.153  94.491 101.891  1.00 23.46           C  
ATOM    512  C   GLY A  32     108.611  93.313 101.111  1.00 26.31           C  
ATOM    513  O   GLY A  32     107.730  93.479 100.265  1.00 36.59           O  
ATOM    517  N   ILE A  33     109.130  92.112 101.371  1.00 24.70           N  
ATOM    518  CA  ILE A  33     108.605  90.932 100.684  1.00 25.45           C  
ATOM    519  C   ILE A  33     107.119  90.761 100.988  1.00 33.73           C  
ATOM    520  O   ILE A  33     106.297  90.550 100.085  1.00 40.52           O  
ATOM    521  CB  ILE A  33     109.398  89.675 101.081  1.00 30.46           C  
ATOM    522  CG1 ILE A  33     110.821  89.737 100.530  1.00 37.29           C  
ATOM    523  CG2 ILE A  33     108.694  88.436 100.561  1.00 34.46           C  
ATOM    524  CD1 ILE A  33     111.735  88.685 101.116  1.00 41.88           C  
ATOM    536  N   ILE A  34     106.755  90.851 102.268  1.00 27.72           N  
ATOM    537  CA  ILE A  34     105.358  90.689 102.660  1.00 26.60           C  
ATOM    538  C   ILE A  34     104.509  91.792 102.046  1.00 28.58           C  
ATOM    539  O   ILE A  34     103.397  91.546 101.559  1.00 37.15           O  
ATOM    540  CB  ILE A  34     105.230  90.671 104.194  1.00 27.85           C  
ATOM    541  CG1 ILE A  34     106.085  89.552 104.789  1.00 30.79           C  
ATOM    542  CG2 ILE A  34     103.777  90.494 104.602  1.00 26.57           C  
ATOM    543  CD1 ILE A  34     106.104  89.533 106.299  1.00 32.88           C  
ATOM    555  N   GLY A  35     105.007  93.027 102.077  1.00 23.22           N  
ATOM    556  CA  GLY A  35     104.255  94.117 101.475  1.00 27.47           C  
ATOM    557  C   GLY A  35     103.984  93.884 100.001  1.00 28.53           C  
ATOM    558  O   GLY A  35     102.863  94.078  99.516  1.00 31.75           O  
ATOM    562  N   SER A  36     105.009  93.449  99.267  1.00 23.75           N  
ATOM    563  CA  SER A  36     104.845  93.208  97.840  1.00 26.31           C  
ATOM    564  C   SER A  36     103.859  92.078  97.579  1.00 24.91           C  
ATOM    565  O   SER A  36     103.068  92.145  96.632  1.00 30.57           O  
ATOM    566  CB  SER A  36     106.196  92.893  97.204  1.00 29.92           C  
ATOM    567  OG  SER A  36     106.043  91.985  96.130  1.00 41.24           O  
ATOM    573  N   VAL A  37     103.892  91.025  98.397  1.00 17.76           N  
ATOM    574  CA  VAL A  37     102.951  89.926  98.188  1.00 16.11           C  
ATOM    575  C   VAL A  37     101.522  90.384  98.455  1.00 24.66           C  
ATOM    576  O   VAL A  37     100.585  89.998  97.741  1.00 35.15           O  
ATOM    577  CB  VAL A  37     103.330  88.720  99.061  1.00 23.54           C  
ATOM    578  CG1 VAL A  37     102.184  87.727  99.112  1.00 22.29           C  
ATOM    579  CG2 VAL A  37     104.580  88.060  98.520  1.00 37.53           C  
ATOM    589  N   PHE A  38     101.323  91.204  99.489  1.00 27.58           N  
ATOM    590  CA  PHE A  38      99.991  91.748  99.737  1.00 18.84           C  
ATOM    591  C   PHE A  38      99.517  92.575  98.550  1.00 27.98           C  
ATOM    592  O   PHE A  38      98.352  92.485  98.140  1.00 39.86           O  
ATOM    593  CB  PHE A  38      99.995  92.599 101.006  1.00 20.89           C  
ATOM    594  CG  PHE A  38      99.373  91.930 102.198  1.00 27.27           C  
ATOM    595  CD1 PHE A  38      98.097  91.406 102.133  1.00 36.69           C  
ATOM    596  CD2 PHE A  38     100.066  91.837 103.389  1.00 25.72           C  
ATOM    597  CE1 PHE A  38      97.530  90.797 103.231  1.00 39.40           C  
ATOM    598  CE2 PHE A  38      99.502  91.232 104.487  1.00 23.63           C  
ATOM    599  CZ  PHE A  38      98.234  90.711 104.408  1.00 32.70           C  
ATOM    609  N   SER A  39     100.411  93.386  97.983  1.00 28.39           N  
ATOM    610  CA  SER A  39     100.050  94.166  96.803  1.00 25.64           C  
ATOM    611  C   SER A  39      99.688  93.265  95.631  1.00 25.05           C  
ATOM    612  O   SER A  39      98.767  93.567  94.864  1.00 31.30           O  
ATOM    613  CB  SER A  39     101.198  95.089  96.418  1.00 34.67           C  
ATOM    614  OG  SER A  39     101.233  95.263  95.017  1.00 38.44           O  
ATOM    620  N   PHE A  40     100.426  92.169  95.456  1.00 29.23           N  
ATOM    621  CA  PHE A  40     100.114  91.231  94.384  1.00 21.04           C  
ATOM    622  C   PHE A  40      98.721  90.647  94.561  1.00 27.67           C  
ATOM    623  O   PHE A  40      97.964  90.521  93.592  1.00 41.26           O  
ATOM    624  CB  PHE A  40     101.160  90.119  94.345  1.00 28.32           C  
ATOM    625  CG  PHE A  40     100.731  88.905  93.576  1.00 27.71           C  
ATOM    626  CD1 PHE A  40     100.977  88.807  92.222  1.00 35.82           C  
ATOM    627  CD2 PHE A  40     100.098  87.854  94.211  1.00 33.07           C  
ATOM    628  CE1 PHE A  40     100.591  87.691  91.515  1.00 40.89           C  
ATOM    629  CE2 PHE A  40      99.710  86.737  93.507  1.00 35.33           C  
ATOM    630  CZ  PHE A  40      99.957  86.656  92.158  1.00 34.20           C  
ATOM    640  N   ILE A  41      98.366  90.281  95.793  1.00 26.67           N  
ATOM    641  CA  ILE A  41      97.016  89.782  96.049  1.00 29.21           C  
ATOM    642  C   ILE A  41      95.988  90.847  95.687  1.00 30.62           C  
ATOM    643  O   ILE A  41      94.985  90.572  95.014  1.00 29.49           O  
ATOM    644  CB  ILE A  41      96.874  89.341  97.516  1.00 32.98           C  
ATOM    645  CG1 ILE A  41      97.363  87.904  97.687  1.00 39.42           C  
ATOM    646  CG2 ILE A  41      95.426  89.459  97.975  1.00 28.79           C  
ATOM    647  CD1 ILE A  41      97.541  87.490  99.126  1.00 36.61           C  
ATOM    659  N   ILE A  42      96.229  92.085  96.124  1.00 38.30           N  
ATOM    660  CA  ILE A  42      95.289  93.169  95.843  1.00 26.13           C  
ATOM    661  C   ILE A  42      95.067  93.299  94.344  1.00 28.31           C  
ATOM    662  O   ILE A  42      93.927  93.370  93.870  1.00 31.72           O  
ATOM    663  CB  ILE A  42      95.797  94.490  96.447  1.00 24.31           C  
ATOM    664  CG1 ILE A  42      95.341  94.621  97.896  1.00 39.98           C  
ATOM    665  CG2 ILE A  42      95.298  95.678  95.640  1.00 26.19           C  
ATOM    666  CD1 ILE A  42      96.037  95.726  98.650  1.00 36.24           C  
ATOM    678  N   ARG A  43      96.152  93.335  93.573  1.00 39.17           N  
ATOM    679  CA  ARG A  43      96.029  93.579  92.142  1.00 39.83           C  
ATOM    680  C   ARG A  43      95.491  92.378  91.380  1.00 38.36           C  
ATOM    681  O   ARG A  43      94.899  92.561  90.313  1.00 47.41           O  
ATOM    682  CB  ARG A  43      97.373  93.990  91.545  1.00 37.66           C  
ATOM    683  CG  ARG A  43      97.233  94.771  90.252  1.00 34.52           C  
ATOM    684  CD  ARG A  43      96.899  96.223  90.513  1.00 37.38           C  
ATOM    685  NE  ARG A  43      96.175  96.822  89.397  1.00 38.56           N  
ATOM    686  CZ  ARG A  43      94.928  97.271  89.449  1.00 41.38           C  
ATOM    687  NH1 ARG A  43      94.205  97.196  90.554  1.00 42.89           N  
ATOM    688  NH2 ARG A  43      94.388  97.810  88.360  1.00 41.37           N  
ATOM    702  N   MET A  44      95.686  91.161  91.883  1.00 32.65           N  
ATOM    703  CA  MET A  44      95.045  90.020  91.246  1.00 38.96           C  
ATOM    704  C   MET A  44      93.551  89.994  91.524  1.00 39.17           C  
ATOM    705  O   MET A  44      92.774  89.560  90.668  1.00 33.54           O  
ATOM    706  CB  MET A  44      95.691  88.717  91.716  1.00 45.58           C  
ATOM    707  CG  MET A  44      95.661  87.597  90.684  1.00 48.03           C  
ATOM    708  SD  MET A  44      96.365  88.027  89.078  1.00 66.29           S  
ATOM    709  CE  MET A  44      97.749  89.055  89.553  1.00 39.14           C  
ATOM    719  N   GLU A  45      93.131  90.450  92.704  1.00 46.94           N  
ATOM    720  CA  GLU A  45      91.702  90.529  92.987  1.00 38.71           C  
ATOM    721  C   GLU A  45      91.021  91.569  92.107  1.00 40.01           C  
ATOM    722  O   GLU A  45      89.897  91.356  91.641  1.00 46.06           O  
ATOM    723  CB  GLU A  45      91.479  90.852  94.463  1.00 40.20           C  
ATOM    724  CG  GLU A  45      90.082  91.342  94.800  1.00 39.94           C  
ATOM    725  CD  GLU A  45      88.997  90.506  94.157  1.00 46.11           C  
ATOM    726  OE1 GLU A  45      89.217  89.295  93.959  1.00 49.20           O  
ATOM    727  OE2 GLU A  45      87.923  91.061  93.847  1.00 48.03           O  
ATOM    734  N   LEU A  46      91.685  92.697  91.866  1.00 45.07           N  
ATOM    735  CA  LEU A  46      91.080  93.852  91.218  1.00 46.47           C  
ATOM    736  C   LEU A  46      91.142  93.787  89.696  1.00 44.86           C  
ATOM    737  O   LEU A  46      91.028  94.826  89.038  1.00 47.50           O  
ATOM    738  CB  LEU A  46      91.757  95.134  91.712  1.00 42.15           C  
ATOM    739  CG  LEU A  46      90.883  96.161  92.428  1.00 42.00           C  
ATOM    740  CD1 LEU A  46      91.668  97.430  92.692  1.00 36.08           C  
ATOM    741  CD2 LEU A  46      89.648  96.474  91.611  1.00 49.32           C  
ATOM    753  N   SER A  47      91.307  92.597  89.119  1.00 42.57           N  
ATOM    754  CA  SER A  47      91.501  92.502  87.676  1.00 43.24           C  
ATOM    755  C   SER A  47      90.190  92.680  86.917  1.00 47.10           C  
ATOM    756  O   SER A  47      90.042  93.616  86.127  1.00 57.94           O  
ATOM    757  CB  SER A  47      92.145  91.160  87.325  1.00 49.49           C  
ATOM    758  OG  SER A  47      91.172  90.230  86.886  1.00 56.32           O  
ATOM    764  N   ALA A  48      89.228  91.796  87.145  1.00 46.05           N  
ATOM    765  CA  ALA A  48      87.988  91.768  86.386  1.00 48.27           C  
ATOM    766  C   ALA A  48      86.795  92.134  87.261  1.00 51.83           C  
ATOM    767  O   ALA A  48      86.845  92.002  88.489  1.00 52.93           O  
ATOM    768  CB  ALA A  48      87.769  90.378  85.777  1.00 50.17           C  
ATOM    774  N   PRO A  49      85.702  92.605  86.663  1.00 53.21           N  
ATOM    775  CA  PRO A  49      84.531  92.976  87.464  1.00 53.22           C  
ATOM    776  C   PRO A  49      83.915  91.773  88.157  1.00 54.62           C  
ATOM    777  O   PRO A  49      83.955  90.647  87.656  1.00 59.77           O  
ATOM    778  CB  PRO A  49      83.571  93.575  86.431  1.00 55.92           C  
ATOM    779  CG  PRO A  49      83.979  92.971  85.143  1.00 56.60           C  
ATOM    780  CD  PRO A  49      85.462  92.796  85.223  1.00 57.25           C  
ATOM    788  N   GLY A  50      83.329  92.028  89.321  1.00 63.72           N  
ATOM    789  CA  GLY A  50      82.758  90.981  90.146  1.00 67.14           C  
ATOM    790  C   GLY A  50      83.740  90.498  91.196  1.00 74.62           C  
ATOM    791  O   GLY A  50      84.871  90.978  91.317  1.00 76.32           O  
ATOM    795  N   SER A  51      83.283  89.521  91.976  1.00 75.79           N  
ATOM    796  CA  SER A  51      84.097  88.920  93.031  1.00 74.74           C  
ATOM    797  C   SER A  51      84.883  87.769  92.418  1.00 77.36           C  
ATOM    798  O   SER A  51      84.342  86.686  92.184  1.00 74.61           O  
ATOM    799  CB  SER A  51      83.220  88.451  94.185  1.00 73.94           C  
ATOM    800  OG  SER A  51      82.254  87.518  93.738  1.00 78.77           O  
ATOM    806  N   GLN A  52      86.170  88.003  92.156  1.00 69.07           N  
ATOM    807  CA  GLN A  52      86.982  87.019  91.448  1.00 64.09           C  
ATOM    808  C   GLN A  52      87.552  85.962  92.389  1.00 67.46           C  
ATOM    809  O   GLN A  52      87.223  84.776  92.279  1.00 68.89           O  
ATOM    810  CB  GLN A  52      88.112  87.725  90.697  1.00 55.71           C  
ATOM    811  CG  GLN A  52      87.631  88.664  89.616  1.00 55.26           C  
ATOM    812  CD  GLN A  52      87.219  87.929  88.361  1.00 65.66           C  
ATOM    813  OE1 GLN A  52      88.061  87.521  87.563  1.00 68.92           O  
ATOM    814  NE2 GLN A  52      85.916  87.755  88.180  1.00 68.34           N  
ATOM    823  N   PHE A  53      88.403  86.375  93.328  1.00 59.98           N  
ATOM    824  CA  PHE A  53      89.170  85.447  94.151  1.00 54.58           C  
ATOM    825  C   PHE A  53      88.754  85.464  95.613  1.00 59.40           C  
ATOM    826  O   PHE A  53      88.464  84.409  96.182  1.00 70.15           O  
ATOM    827  CB  PHE A  53      90.666  85.760  94.028  1.00 56.44           C  
ATOM    828  CG  PHE A  53      91.273  85.279  92.745  1.00 61.81           C  
ATOM    829  CD1 PHE A  53      91.496  83.931  92.533  1.00 59.93           C  
ATOM    830  CD2 PHE A  53      91.606  86.171  91.744  1.00 64.17           C  
ATOM    831  CE1 PHE A  53      92.047  83.485  91.352  1.00 58.82           C  
ATOM    832  CE2 PHE A  53      92.158  85.730  90.561  1.00 62.92           C  
ATOM    833  CZ  PHE A  53      92.377  84.386  90.365  1.00 61.43           C  
ATOM    843  N   LEU A  54      88.726  86.630  96.248  1.00 50.09           N  
ATOM    844  CA  LEU A  54      88.129  86.721  97.571  1.00 51.83           C  
ATOM    845  C   LEU A  54      86.635  86.457  97.447  1.00 57.97           C  
ATOM    846  O   LEU A  54      85.950  87.087  96.637  1.00 63.24           O  
ATOM    847  CB  LEU A  54      88.383  88.094  98.192  1.00 48.88           C  
ATOM    848  CG  LEU A  54      89.801  88.658  98.080  1.00 45.92           C  
ATOM    849  CD1 LEU A  54      89.813  90.130  98.444  1.00 47.32           C  
ATOM    850  CD2 LEU A  54      90.759  87.884  98.959  1.00 46.62           C  
ATOM    862  N   SER A  55      86.127  85.524  98.246  1.00 54.80           N  
ATOM    863  CA  SER A  55      84.751  85.076  98.079  1.00 53.69           C  
ATOM    864  C   SER A  55      83.770  86.124  98.586  1.00 56.54           C  
ATOM    865  O   SER A  55      83.147  85.945  99.637  1.00 60.93           O  
ATOM    866  CB  SER A  55      84.534  83.747  98.801  1.00 59.93           C  
ATOM    867  OG  SER A  55      85.116  82.678  98.076  1.00 62.37           O  
ATOM    873  N   GLY A  56      83.627  87.217  97.843  1.00 66.88           N  
ATOM    874  CA  GLY A  56      82.661  88.243  98.182  1.00 66.70           C  
ATOM    875  C   GLY A  56      82.879  88.836  99.556  1.00 65.14           C  
ATOM    876  O   GLY A  56      81.929  88.982 100.331  1.00 64.62           O  
ATOM    880  N   ASN A  57      84.124  89.177  99.873  1.00 58.29           N  
ATOM    881  CA  ASN A  57      84.484  89.747 101.164  1.00 56.43           C  
ATOM    882  C   ASN A  57      84.990  91.167 100.962  1.00 59.01           C  
ATOM    883  O   ASN A  57      85.797  91.419 100.062  1.00 59.80           O  
ATOM    884  CB  ASN A  57      85.551  88.898 101.855  1.00 52.52           C  
ATOM    885  CG  ASN A  57      85.311  88.761 103.339  1.00 56.95           C  
ATOM    886  OD1 ASN A  57      84.963  89.728 104.013  1.00 58.31           O  
ATOM    887  ND2 ASN A  57      85.494  87.555 103.860  1.00 60.46           N  
ATOM    894  N   GLY A  58      84.509  92.089 101.792  1.00 49.14           N  
ATOM    895  CA  GLY A  58      84.950  93.469 101.727  1.00 49.98           C  
ATOM    896  C   GLY A  58      85.897  93.822 102.854  1.00 50.92           C  
ATOM    897  O   GLY A  58      86.888  94.534 102.651  1.00 54.71           O  
ATOM    901  N   GLN A  59      85.599  93.324 104.055  1.00 43.22           N  
ATOM    902  CA  GLN A  59      86.474  93.580 105.193  1.00 45.16           C  
ATOM    903  C   GLN A  59      87.862  93.004 104.950  1.00 50.33           C  
ATOM    904  O   GLN A  59      88.871  93.614 105.322  1.00 55.18           O  
ATOM    905  CB  GLN A  59      85.863  92.996 106.465  1.00 44.78           C  
ATOM    906  CG  GLN A  59      86.525  93.473 107.742  1.00 45.96           C  
ATOM    907  CD  GLN A  59      86.300  94.947 107.998  1.00 49.17           C  
ATOM    908  OE1 GLN A  59      87.032  95.794 107.491  1.00 48.32           O  
ATOM    909  NE2 GLN A  59      85.283  95.262 108.789  1.00 51.01           N  
ATOM    918  N   LEU A  60      87.933  91.826 104.328  1.00 45.92           N  
ATOM    919  CA  LEU A  60      89.230  91.240 104.015  1.00 40.60           C  
ATOM    920  C   LEU A  60      90.021  92.133 103.070  1.00 40.45           C  
ATOM    921  O   LEU A  60      91.225  92.335 103.258  1.00 45.12           O  
ATOM    922  CB  LEU A  60      89.041  89.851 103.410  1.00 42.10           C  
ATOM    923  CG  LEU A  60      90.304  89.143 102.920  1.00 42.76           C  
ATOM    924  CD1 LEU A  60      91.399  89.201 103.964  1.00 47.27           C  
ATOM    925  CD2 LEU A  60      89.989  87.704 102.562  1.00 43.11           C  
ATOM    937  N   TYR A  61      89.364  92.682 102.048  1.00 35.75           N  
ATOM    938  CA  TYR A  61      90.065  93.563 101.121  1.00 35.86           C  
ATOM    939  C   TYR A  61      90.537  94.835 101.815  1.00 39.41           C  
ATOM    940  O   TYR A  61      91.649  95.317 101.556  1.00 45.56           O  
ATOM    941  CB  TYR A  61      89.162  93.905  99.940  1.00 35.87           C  
ATOM    942  CG  TYR A  61      89.810  94.823  98.935  1.00 34.45           C  
ATOM    943  CD1 TYR A  61      89.753  96.198  99.086  1.00 33.42           C  
ATOM    944  CD2 TYR A  61      90.481  94.315  97.836  1.00 39.75           C  
ATOM    945  CE1 TYR A  61      90.344  97.038  98.175  1.00 35.89           C  
ATOM    946  CE2 TYR A  61      91.075  95.150  96.919  1.00 41.30           C  
ATOM    947  CZ  TYR A  61      91.003  96.510  97.094  1.00 41.75           C  
ATOM    948  OH  TYR A  61      91.593  97.350  96.183  1.00 50.22           O  
ATOM    958  N   ASN A  62      89.700  95.408 102.681  1.00 37.67           N  
ATOM    959  CA  ASN A  62      90.121  96.597 103.414  1.00 37.93           C  
ATOM    960  C   ASN A  62      91.336  96.294 104.281  1.00 39.17           C  
ATOM    961  O   ASN A  62      92.285  97.088 104.340  1.00 48.09           O  
ATOM    962  CB  ASN A  62      88.968  97.123 104.266  1.00 41.05           C  
ATOM    963  CG  ASN A  62      87.796  97.590 103.430  1.00 41.31           C  
ATOM    964  OD1 ASN A  62      87.758  97.375 102.221  1.00 45.18           O  
ATOM    965  ND2 ASN A  62      86.831  98.234 104.073  1.00 39.28           N  
ATOM    972  N   VAL A  63      91.326  95.145 104.956  1.00 30.31           N  
ATOM    973  CA  VAL A  63      92.489  94.734 105.734  1.00 27.81           C  
ATOM    974  C   VAL A  63      93.707  94.620 104.833  1.00 29.08           C  
ATOM    975  O   VAL A  63      94.811  95.038 105.199  1.00 26.63           O  
ATOM    976  CB  VAL A  63      92.202  93.409 106.462  1.00 33.02           C  
ATOM    977  CG1 VAL A  63      93.496  92.670 106.766  1.00 35.51           C  
ATOM    978  CG2 VAL A  63      91.424  93.667 107.733  1.00 40.79           C  
ATOM    988  N   ALA A  64      93.530  94.041 103.646  1.00 34.74           N  
ATOM    989  CA  ALA A  64      94.654  93.875 102.733  1.00 28.62           C  
ATOM    990  C   ALA A  64      95.279  95.218 102.389  1.00 28.76           C  
ATOM    991  O   ALA A  64      96.496  95.396 102.508  1.00 44.23           O  
ATOM    992  CB  ALA A  64      94.197  93.154 101.465  1.00 21.89           C  
ATOM    998  N   ILE A  65      94.460  96.185 101.972  1.00 24.89           N  
ATOM    999  CA  ILE A  65      95.019  97.473 101.559  1.00 23.10           C  
ATOM   1000  C   ILE A  65      95.671  98.181 102.743  1.00 33.94           C  
ATOM   1001  O   ILE A  65      96.765  98.749 102.616  1.00 38.01           O  
ATOM   1002  CB  ILE A  65      93.953  98.354 100.875  1.00 26.96           C  
ATOM   1003  CG1 ILE A  65      93.081  99.089 101.896  1.00 35.54           C  
ATOM   1004  CG2 ILE A  65      93.098  97.534  99.934  1.00 40.96           C  
ATOM   1005  CD1 ILE A  65      92.015  99.947 101.266  1.00 36.93           C  
ATOM   1017  N   SER A  66      95.024  98.161 103.911  1.00 35.12           N  
ATOM   1018  CA  SER A  66      95.590  98.851 105.066  1.00 25.64           C  
ATOM   1019  C   SER A  66      96.928  98.243 105.467  1.00 27.75           C  
ATOM   1020  O   SER A  66      97.914  98.962 105.686  1.00 38.08           O  
ATOM   1021  CB  SER A  66      94.608  98.802 106.234  1.00 33.58           C  
ATOM   1022  OG  SER A  66      94.149  97.480 106.447  1.00 44.62           O  
ATOM   1028  N   ALA A  67      96.981  96.913 105.572  1.00 27.75           N  
ATOM   1029  CA  ALA A  67      98.222  96.254 105.952  1.00 28.73           C  
ATOM   1030  C   ALA A  67      99.309  96.507 104.922  1.00 21.28           C  
ATOM   1031  O   ALA A  67     100.464  96.749 105.280  1.00 34.13           O  
ATOM   1032  CB  ALA A  67      97.991  94.755 106.126  1.00 30.34           C  
ATOM   1038  N   HIS A  68      98.962  96.457 103.637  1.00 19.55           N  
ATOM   1039  CA  HIS A  68      99.951  96.716 102.599  1.00 27.08           C  
ATOM   1040  C   HIS A  68     100.548  98.107 102.754  1.00 28.17           C  
ATOM   1041  O   HIS A  68     101.775  98.274 102.763  1.00 39.43           O  
ATOM   1042  CB  HIS A  68      99.304  96.553 101.227  1.00 28.17           C  
ATOM   1043  CG  HIS A  68     100.083  97.172 100.114  1.00 11.95           C  
ATOM   1044  ND1 HIS A  68     101.437  96.981  99.959  1.00 16.73           N  
ATOM   1045  CD2 HIS A  68      99.695  97.971  99.094  1.00 19.25           C  
ATOM   1046  CE1 HIS A  68     101.852  97.640  98.893  1.00 33.04           C  
ATOM   1047  NE2 HIS A  68     100.814  98.248  98.349  1.00 30.15           N  
ATOM   1055  N   GLY A  69      99.692  99.119 102.897  1.00 20.99           N  
ATOM   1056  CA  GLY A  69     100.200 100.475 103.025  1.00 23.12           C  
ATOM   1057  C   GLY A  69     101.089 100.646 104.240  1.00 19.65           C  
ATOM   1058  O   GLY A  69     102.201 101.179 104.146  1.00 24.50           O  
ATOM   1062  N   ILE A  70     100.621 100.177 105.400  1.00 27.01           N  
ATOM   1063  CA  ILE A  70     101.395 100.358 106.626  1.00 23.52           C  
ATOM   1064  C   ILE A  70     102.729  99.634 106.519  1.00 25.23           C  
ATOM   1065  O   ILE A  70     103.788 100.197 106.819  1.00 30.73           O  
ATOM   1066  CB  ILE A  70     100.592  99.878 107.847  1.00 24.84           C  
ATOM   1067  CG1 ILE A  70      99.477 100.870 108.170  1.00 30.32           C  
ATOM   1068  CG2 ILE A  70     101.512  99.705 109.043  1.00 29.50           C  
ATOM   1069  CD1 ILE A  70      98.475 100.356 109.177  1.00 28.25           C  
ATOM   1081  N   LEU A  71     102.701  98.377 106.070  1.00 32.34           N  
ATOM   1082  CA  LEU A  71     103.925  97.592 105.988  1.00 21.48           C  
ATOM   1083  C   LEU A  71     104.930  98.236 105.050  1.00 23.70           C  
ATOM   1084  O   LEU A  71     106.126  98.284 105.355  1.00 32.06           O  
ATOM   1085  CB  LEU A  71     103.613  96.174 105.517  1.00 24.34           C  
ATOM   1086  CG  LEU A  71     103.413  95.127 106.608  1.00 28.21           C  
ATOM   1087  CD1 LEU A  71     102.724  93.905 106.041  1.00 35.10           C  
ATOM   1088  CD2 LEU A  71     104.741  94.751 107.224  1.00 35.56           C  
ATOM   1100  N   MET A  72     104.476  98.732 103.903  1.00 25.14           N  
ATOM   1101  CA  MET A  72     105.425  99.179 102.900  1.00 21.98           C  
ATOM   1102  C   MET A  72     105.814 100.642 103.054  1.00 30.72           C  
ATOM   1103  O   MET A  72     106.716 101.096 102.345  1.00 42.40           O  
ATOM   1104  CB  MET A  72     104.858  98.946 101.499  1.00 31.22           C  
ATOM   1105  CG  MET A  72     104.964  97.496 101.054  1.00 37.11           C  
ATOM   1106  SD  MET A  72     105.298  97.232  99.308  1.00 39.61           S  
ATOM   1107  CE  MET A  72     106.966  97.861  99.215  1.00 47.64           C  
ATOM   1117  N   ILE A  73     105.173 101.393 103.952  1.00 36.28           N  
ATOM   1118  CA  ILE A  73     105.568 102.772 104.193  1.00 24.23           C  
ATOM   1119  C   ILE A  73     106.247 102.971 105.546  1.00 27.56           C  
ATOM   1120  O   ILE A  73     107.014 103.927 105.697  1.00 30.02           O  
ATOM   1121  CB  ILE A  73     104.362 103.721 104.050  1.00 26.11           C  
ATOM   1122  CG1 ILE A  73     104.838 105.112 103.640  1.00 25.55           C  
ATOM   1123  CG2 ILE A  73     103.588 103.801 105.348  1.00 38.47           C  
ATOM   1124  CD1 ILE A  73     103.718 106.072 103.349  1.00 41.14           C  
ATOM   1136  N   PHE A  74     105.991 102.111 106.533  1.00 41.10           N  
ATOM   1137  CA  PHE A  74     106.546 102.292 107.869  1.00 33.95           C  
ATOM   1138  C   PHE A  74     107.630 101.291 108.230  1.00 34.29           C  
ATOM   1139  O   PHE A  74     108.467 101.595 109.080  1.00 29.40           O  
ATOM   1140  CB  PHE A  74     105.437 102.199 108.923  1.00 32.09           C  
ATOM   1141  CG  PHE A  74     104.842 103.523 109.295  1.00 30.47           C  
ATOM   1142  CD1 PHE A  74     105.503 104.375 110.157  1.00 36.17           C  
ATOM   1143  CD2 PHE A  74     103.618 103.915 108.784  1.00 30.39           C  
ATOM   1144  CE1 PHE A  74     104.957 105.593 110.500  1.00 33.46           C  
ATOM   1145  CE2 PHE A  74     103.069 105.131 109.124  1.00 30.69           C  
ATOM   1146  CZ  PHE A  74     103.739 105.971 109.983  1.00 26.51           C  
ATOM   1156  N   PHE A  75     107.637 100.111 107.613  1.00 37.05           N  
ATOM   1157  CA  PHE A  75     108.565  99.051 107.975  1.00 23.07           C  
ATOM   1158  C   PHE A  75     109.557  98.699 106.879  1.00 27.53           C  
ATOM   1159  O   PHE A  75     110.455  97.889 107.128  1.00 32.42           O  
ATOM   1160  CB  PHE A  75     107.795  97.779 108.360  1.00 23.04           C  
ATOM   1161  CG  PHE A  75     107.031  97.895 109.645  1.00 29.80           C  
ATOM   1162  CD1 PHE A  75     105.809  98.539 109.684  1.00 27.34           C  
ATOM   1163  CD2 PHE A  75     107.529  97.350 110.811  1.00 35.27           C  
ATOM   1164  CE1 PHE A  75     105.104  98.642 110.862  1.00 23.52           C  
ATOM   1165  CE2 PHE A  75     106.826  97.452 111.990  1.00 33.14           C  
ATOM   1166  CZ  PHE A  75     105.613  98.099 112.014  1.00 26.03           C  
ATOM   1176  N   PHE A  76     109.424  99.262 105.679  1.00 32.80           N  
ATOM   1177  CA  PHE A  76     110.275  98.888 104.557  1.00 32.23           C  
ATOM   1178  C   PHE A  76     111.203 100.016 104.126  1.00 34.79           C  
ATOM   1179  O   PHE A  76     112.422  99.832 104.104  1.00 35.61           O  
ATOM   1180  CB  PHE A  76     109.414  98.437 103.372  1.00 29.46           C  
ATOM   1181  CG  PHE A  76     110.194  98.205 102.111  1.00 27.18           C  
ATOM   1182  CD1 PHE A  76     111.393  97.520 102.139  1.00 31.36           C  
ATOM   1183  CD2 PHE A  76     109.726  98.670 100.898  1.00 33.24           C  
ATOM   1184  CE1 PHE A  76     112.109  97.307 100.982  1.00 42.63           C  
ATOM   1185  CE2 PHE A  76     110.439  98.458  99.739  1.00 33.60           C  
ATOM   1186  CZ  PHE A  76     111.631  97.776  99.782  1.00 43.99           C  
ATOM   1196  N   ILE A  77     110.667 101.184 103.779  1.00 36.56           N  
ATOM   1197  CA  ILE A  77     111.514 102.235 103.226  1.00 28.29           C  
ATOM   1198  C   ILE A  77     112.308 102.925 104.326  1.00 22.89           C  
ATOM   1199  O   ILE A  77     113.528 103.081 104.219  1.00 36.26           O  
ATOM   1200  CB  ILE A  77     110.675 103.244 102.424  1.00 31.53           C  
ATOM   1201  CG1 ILE A  77     110.034 102.565 101.214  1.00 29.32           C  
ATOM   1202  CG2 ILE A  77     111.546 104.395 101.967  1.00 32.77           C  
ATOM   1203  CD1 ILE A  77     110.972 102.382 100.046  1.00 32.81           C  
ATOM   1215  N   ILE A  78     111.639 103.355 105.395  1.00 13.54           N  
ATOM   1216  CA  ILE A  78     112.335 104.093 106.450  1.00 20.92           C  
ATOM   1217  C   ILE A  78     113.447 103.267 107.085  1.00 27.69           C  
ATOM   1218  O   ILE A  78     114.573 103.776 107.203  1.00 29.30           O  
ATOM   1219  CB  ILE A  78     111.323 104.621 107.482  1.00 26.49           C  
ATOM   1220  CG1 ILE A  78     110.708 105.923 106.966  1.00 24.81           C  
ATOM   1221  CG2 ILE A  78     111.995 104.821 108.834  1.00 26.82           C  
ATOM   1222  CD1 ILE A  78     109.597 106.481 107.820  1.00 30.63           C  
ATOM   1234  N   PRO A  79     113.221 102.023 107.514  1.00 26.00           N  
ATOM   1235  CA  PRO A  79     114.328 101.268 108.117  1.00 20.08           C  
ATOM   1236  C   PRO A  79     115.390 100.847 107.119  1.00 29.32           C  
ATOM   1237  O   PRO A  79     116.574 100.817 107.475  1.00 40.20           O  
ATOM   1238  CB  PRO A  79     113.629 100.056 108.743  1.00 22.59           C  
ATOM   1239  CG  PRO A  79     112.377  99.907 107.985  1.00 28.22           C  
ATOM   1240  CD  PRO A  79     111.950 101.287 107.594  1.00 31.23           C  
ATOM   1248  N   ALA A  80     115.017 100.523 105.882  1.00 27.99           N  
ATOM   1249  CA  ALA A  80     115.986 100.027 104.914  1.00 25.83           C  
ATOM   1250  C   ALA A  80     116.763 101.133 104.217  1.00 23.45           C  
ATOM   1251  O   ALA A  80     117.768 100.836 103.565  1.00 26.52           O  
ATOM   1252  CB  ALA A  80     115.287  99.173 103.857  1.00 31.17           C  
ATOM   1258  N   LEU A  81     116.329 102.386 104.324  1.00 25.30           N  
ATOM   1259  CA  LEU A  81     116.990 103.498 103.654  1.00 25.67           C  
ATOM   1260  C   LEU A  81     117.532 104.528 104.629  1.00 29.30           C  
ATOM   1261  O   LEU A  81     118.713 104.885 104.550  1.00 40.37           O  
ATOM   1262  CB  LEU A  81     116.012 104.168 102.676  1.00 26.87           C  
ATOM   1263  CG  LEU A  81     116.556 105.304 101.810  1.00 33.26           C  
ATOM   1264  CD1 LEU A  81     117.900 104.945 101.208  1.00 33.21           C  
ATOM   1265  CD2 LEU A  81     115.559 105.649 100.719  1.00 33.88           C  
ATOM   1277  N   PHE A  82     116.702 105.026 105.545  1.00 33.01           N  
ATOM   1278  CA  PHE A  82     117.162 106.029 106.497  1.00 36.62           C  
ATOM   1279  C   PHE A  82     117.995 105.422 107.617  1.00 31.00           C  
ATOM   1280  O   PHE A  82     118.879 106.095 108.155  1.00 27.88           O  
ATOM   1281  CB  PHE A  82     115.970 106.780 107.088  1.00 38.66           C  
ATOM   1282  CG  PHE A  82     116.279 107.486 108.374  1.00 36.17           C  
ATOM   1283  CD1 PHE A  82     116.906 108.716 108.369  1.00 37.63           C  
ATOM   1284  CD2 PHE A  82     115.941 106.919 109.590  1.00 32.54           C  
ATOM   1285  CE1 PHE A  82     117.191 109.366 109.550  1.00 37.25           C  
ATOM   1286  CE2 PHE A  82     116.224 107.565 110.772  1.00 35.88           C  
ATOM   1287  CZ  PHE A  82     116.850 108.790 110.752  1.00 35.49           C  
ATOM   1297  N   GLY A  83     117.734 104.171 107.982  1.00 22.11           N  
ATOM   1298  CA  GLY A  83     118.437 103.548 109.085  1.00 21.07           C  
ATOM   1299  C   GLY A  83     119.545 102.616 108.645  1.00 27.77           C  
ATOM   1300  O   GLY A  83     120.630 102.613 109.233  1.00 36.41           O  
ATOM   1304  N   ALA A  84     119.286 101.812 107.613  1.00 28.15           N  
ATOM   1305  CA  ALA A  84     120.291 100.862 107.151  1.00 26.93           C  
ATOM   1306  C   ALA A  84     121.517 101.577 106.602  1.00 29.46           C  
ATOM   1307  O   ALA A  84     122.652 101.158 106.854  1.00 23.27           O  
ATOM   1308  CB  ALA A  84     119.693  99.941 106.090  1.00 26.71           C  
ATOM   1314  N   PHE A  85     121.312 102.651 105.845  1.00 40.07           N  
ATOM   1315  CA  PHE A  85     122.405 103.405 105.248  1.00 33.93           C  
ATOM   1316  C   PHE A  85     122.707 104.697 105.989  1.00 28.20           C  
ATOM   1317  O   PHE A  85     123.670 105.383 105.639  1.00 34.05           O  
ATOM   1318  CB  PHE A  85     122.088 103.720 103.784  1.00 30.66           C  
ATOM   1319  CG  PHE A  85     122.185 102.530 102.877  1.00 35.16           C  
ATOM   1320  CD1 PHE A  85     123.415 102.009 102.527  1.00 34.01           C  
ATOM   1321  CD2 PHE A  85     121.044 101.930 102.379  1.00 30.84           C  
ATOM   1322  CE1 PHE A  85     123.504 100.916 101.697  1.00 38.19           C  
ATOM   1323  CE2 PHE A  85     121.129 100.837 101.549  1.00 27.51           C  
ATOM   1324  CZ  PHE A  85     122.360 100.330 101.207  1.00 37.08           C  
ATOM   1334  N   GLY A  86     121.914 105.050 106.995  1.00 30.04           N  
ATOM   1335  CA  GLY A  86     122.165 106.252 107.763  1.00 37.39           C  
ATOM   1336  C   GLY A  86     123.132 106.020 108.904  1.00 34.78           C  
ATOM   1337  O   GLY A  86     123.741 106.965 109.412  1.00 31.83           O  
ATOM   1341  N   ASN A  87     123.279 104.763 109.317  1.00 32.95           N  
ATOM   1342  CA  ASN A  87     124.210 104.396 110.374  1.00 35.58           C  
ATOM   1343  C   ASN A  87     125.543 103.897 109.842  1.00 33.43           C  
ATOM   1344  O   ASN A  87     126.574 104.112 110.484  1.00 37.42           O  
ATOM   1345  CB  ASN A  87     123.603 103.307 111.265  1.00 36.32           C  
ATOM   1346  CG  ASN A  87     122.329 103.753 111.950  1.00 37.41           C  
ATOM   1347  OD1 ASN A  87     122.314 104.006 113.153  1.00 37.97           O  
ATOM   1348  ND2 ASN A  87     121.249 103.845 111.187  1.00 39.13           N  
ATOM   1355  N   TYR A  88     125.544 103.239 108.684  1.00 31.52           N  
ATOM   1356  CA  TYR A  88     126.767 102.635 108.172  1.00 40.90           C  
ATOM   1357  C   TYR A  88     127.709 103.671 107.574  1.00 47.99           C  
ATOM   1358  O   TYR A  88     128.932 103.526 107.675  1.00 49.33           O  
ATOM   1359  CB  TYR A  88     126.426 101.575 107.127  1.00 40.24           C  
ATOM   1360  CG  TYR A  88     127.627 100.812 106.632  1.00 36.23           C  
ATOM   1361  CD1 TYR A  88     128.054  99.663 107.277  1.00 44.74           C  
ATOM   1362  CD2 TYR A  88     128.337 101.240 105.524  1.00 33.34           C  
ATOM   1363  CE1 TYR A  88     129.152  98.963 106.831  1.00 45.25           C  
ATOM   1364  CE2 TYR A  88     129.437 100.547 105.071  1.00 37.47           C  
ATOM   1365  CZ  TYR A  88     129.839  99.408 105.729  1.00 43.53           C  
ATOM   1366  OH  TYR A  88     130.934  98.709 105.284  1.00 49.78           O  
ATOM   1376  N   LEU A  89     127.171 104.715 106.948  1.00 40.71           N  
ATOM   1377  CA  LEU A  89     127.978 105.646 106.168  1.00 36.64           C  
ATOM   1378  C   LEU A  89     128.310 106.934 106.905  1.00 38.76           C  
ATOM   1379  O   LEU A  89     129.417 107.454 106.751  1.00 49.02           O  
ATOM   1380  CB  LEU A  89     127.259 105.991 104.862  1.00 26.41           C  
ATOM   1381  CG  LEU A  89     127.144 104.876 103.823  1.00 35.70           C  
ATOM   1382  CD1 LEU A  89     126.565 105.428 102.539  1.00 41.45           C  
ATOM   1383  CD2 LEU A  89     128.489 104.227 103.548  1.00 35.47           C  
ATOM   1395  N   VAL A  90     127.386 107.469 107.701  1.00 22.99           N  
ATOM   1396  CA  VAL A  90     127.617 108.772 108.325  1.00 26.39           C  
ATOM   1397  C   VAL A  90     128.874 108.767 109.188  1.00 32.15           C  
ATOM   1398  O   VAL A  90     129.734 109.642 108.995  1.00 37.31           O  
ATOM   1399  CB  VAL A  90     126.366 109.212 109.101  1.00 28.31           C  
ATOM   1400  CG1 VAL A  90     126.735 110.131 110.253  1.00 35.96           C  
ATOM   1401  CG2 VAL A  90     125.388 109.895 108.168  1.00 28.98           C  
ATOM   1411  N   PRO A  91     129.053 107.838 110.130  1.00 30.82           N  
ATOM   1412  CA  PRO A  91     130.306 107.833 110.902  1.00 32.91           C  
ATOM   1413  C   PRO A  91     131.541 107.715 110.030  1.00 41.49           C  
ATOM   1414  O   PRO A  91     132.564 108.343 110.324  1.00 45.93           O  
ATOM   1415  CB  PRO A  91     130.142 106.619 111.824  1.00 31.94           C  
ATOM   1416  CG  PRO A  91     128.682 106.418 111.934  1.00 41.32           C  
ATOM   1417  CD  PRO A  91     128.104 106.825 110.617  1.00 36.84           C  
ATOM   1425  N   LEU A  92     131.477 106.920 108.960  1.00 42.68           N  
ATOM   1426  CA  LEU A  92     132.614 106.820 108.053  1.00 32.36           C  
ATOM   1427  C   LEU A  92     132.764 108.083 107.219  1.00 33.31           C  
ATOM   1428  O   LEU A  92     133.874 108.598 107.056  1.00 40.49           O  
ATOM   1429  CB  LEU A  92     132.452 105.607 107.140  1.00 26.77           C  
ATOM   1430  CG  LEU A  92     132.459 104.237 107.812  1.00 35.10           C  
ATOM   1431  CD1 LEU A  92     132.343 103.147 106.768  1.00 40.03           C  
ATOM   1432  CD2 LEU A  92     133.713 104.049 108.641  1.00 40.09           C  
ATOM   1444  N   MET A  93     131.657 108.597 106.684  1.00 32.65           N  
ATOM   1445  CA  MET A  93     131.744 109.726 105.766  1.00 36.15           C  
ATOM   1446  C   MET A  93     132.298 110.961 106.461  1.00 38.65           C  
ATOM   1447  O   MET A  93     133.143 111.668 105.900  1.00 42.30           O  
ATOM   1448  CB  MET A  93     130.372 110.018 105.164  1.00 39.90           C  
ATOM   1449  CG  MET A  93     130.196 109.424 103.785  1.00 36.69           C  
ATOM   1450  SD  MET A  93     128.493 109.429 103.213  1.00 65.43           S  
ATOM   1451  CE  MET A  93     128.758 109.404 101.446  1.00 40.24           C  
ATOM   1461  N   ILE A  94     131.840 111.243 107.685  1.00 35.11           N  
ATOM   1462  CA  ILE A  94     132.349 112.414 108.397  1.00 36.37           C  
ATOM   1463  C   ILE A  94     133.667 112.142 109.101  1.00 41.34           C  
ATOM   1464  O   ILE A  94     134.338 113.091 109.521  1.00 46.08           O  
ATOM   1465  CB  ILE A  94     131.323 112.940 109.419  1.00 33.76           C  
ATOM   1466  CG1 ILE A  94     131.255 112.027 110.644  1.00 40.50           C  
ATOM   1467  CG2 ILE A  94     129.960 113.064 108.770  1.00 36.77           C  
ATOM   1468  CD1 ILE A  94     130.119 112.359 111.582  1.00 42.88           C  
ATOM   1480  N   GLY A  95     134.060 110.880 109.239  1.00 41.62           N  
ATOM   1481  CA  GLY A  95     135.337 110.552 109.841  1.00 37.70           C  
ATOM   1482  C   GLY A  95     135.290 110.472 111.352  1.00 40.71           C  
ATOM   1483  O   GLY A  95     136.033 111.181 112.036  1.00 45.24           O  
ATOM   1487  N   ALA A  96     134.427 109.614 111.884  1.00 46.70           N  
ATOM   1488  CA  ALA A  96     134.297 109.427 113.318  1.00 40.44           C  
ATOM   1489  C   ALA A  96     134.430 107.951 113.656  1.00 44.07           C  
ATOM   1490  O   ALA A  96     134.124 107.091 112.824  1.00 54.72           O  
ATOM   1491  CB  ALA A  96     132.947 109.945 113.828  1.00 40.44           C  
ATOM   1497  N   PRO A  97     134.887 107.623 114.866  1.00 44.42           N  
ATOM   1498  CA  PRO A  97     135.033 106.198 115.214  1.00 50.01           C  
ATOM   1499  C   PRO A  97     133.732 105.421 115.121  1.00 56.48           C  
ATOM   1500  O   PRO A  97     133.702 104.337 114.525  1.00 50.85           O  
ATOM   1501  CB  PRO A  97     135.573 106.252 116.649  1.00 51.93           C  
ATOM   1502  CG  PRO A  97     136.206 107.584 116.772  1.00 51.11           C  
ATOM   1503  CD  PRO A  97     135.373 108.502 115.942  1.00 49.83           C  
ATOM   1511  N   ASP A  98     132.654 105.943 115.695  1.00 61.97           N  
ATOM   1512  CA  ASP A  98     131.355 105.277 115.687  1.00 59.08           C  
ATOM   1513  C   ASP A  98     130.318 106.261 116.220  1.00 53.72           C  
ATOM   1514  O   ASP A  98     130.640 107.395 116.585  1.00 51.17           O  
ATOM   1515  CB  ASP A  98     131.403 103.955 116.467  1.00 58.77           C  
ATOM   1516  CG  ASP A  98     131.059 104.106 117.949  1.00 64.03           C  
ATOM   1517  OD1 ASP A  98     130.970 103.066 118.638  1.00 64.55           O  
ATOM   1518  OD2 ASP A  98     130.961 105.238 118.457  1.00 61.19           O  
ATOM   1523  N   VAL A  99     129.060 105.814 116.258  1.00 40.70           N  
ATOM   1524  CA  VAL A  99     127.971 106.696 116.662  1.00 41.46           C  
ATOM   1525  C   VAL A  99     128.198 107.191 118.090  1.00 46.77           C  
ATOM   1526  O   VAL A  99     128.877 106.554 118.903  1.00 53.72           O  
ATOM   1527  CB  VAL A  99     126.621 105.974 116.533  1.00 48.27           C  
ATOM   1528  CG1 VAL A  99     125.494 106.834 117.070  1.00 44.84           C  
ATOM   1529  CG2 VAL A  99     126.357 105.604 115.084  1.00 47.35           C  
ATOM   1539  N   ALA A 100     127.614 108.353 118.394  1.00 49.84           N  
ATOM   1540  CA  ALA A 100     127.827 108.967 119.701  1.00 47.69           C  
ATOM   1541  C   ALA A 100     127.325 108.071 120.826  1.00 49.49           C  
ATOM   1542  O   ALA A 100     128.008 107.899 121.842  1.00 49.03           O  
ATOM   1543  CB  ALA A 100     127.137 110.327 119.756  1.00 45.84           C  
ATOM   1549  N   TYR A 101     126.134 107.497 120.668  1.00 44.91           N  
ATOM   1550  CA  TYR A 101     125.555 106.597 121.660  1.00 45.66           C  
ATOM   1551  C   TYR A 101     125.496 105.197 121.066  1.00 46.89           C  
ATOM   1552  O   TYR A 101     124.598 104.903 120.264  1.00 54.19           O  
ATOM   1553  CB  TYR A 101     124.157 107.069 122.068  1.00 49.01           C  
ATOM   1554  CG  TYR A 101     124.067 108.553 122.332  1.00 43.54           C  
ATOM   1555  CD1 TYR A 101     125.133 109.246 122.880  1.00 46.02           C  
ATOM   1556  CD2 TYR A 101     122.915 109.260 122.032  1.00 45.56           C  
ATOM   1557  CE1 TYR A 101     125.055 110.597 123.120  1.00 49.95           C  
ATOM   1558  CE2 TYR A 101     122.829 110.612 122.270  1.00 43.47           C  
ATOM   1559  CZ  TYR A 101     123.902 111.275 122.812  1.00 45.93           C  
ATOM   1560  OH  TYR A 101     123.823 112.624 123.052  1.00 54.17           O  
ATOM   1570  N   PRO A 102     126.415 104.300 121.417  1.00 41.09           N  
ATOM   1571  CA  PRO A 102     126.524 103.038 120.673  1.00 42.41           C  
ATOM   1572  C   PRO A 102     125.451 102.011 120.999  1.00 47.45           C  
ATOM   1573  O   PRO A 102     125.115 101.196 120.136  1.00 52.61           O  
ATOM   1574  CB  PRO A 102     127.915 102.527 121.062  1.00 46.15           C  
ATOM   1575  CG  PRO A 102     128.187 103.129 122.380  1.00 48.61           C  
ATOM   1576  CD  PRO A 102     127.471 104.440 122.431  1.00 49.33           C  
ATOM   1584  N   ARG A 103     124.903 102.021 122.216  1.00 48.64           N  
ATOM   1585  CA  ARG A 103     123.885 101.042 122.583  1.00 49.63           C  
ATOM   1586  C   ARG A 103     122.463 101.565 122.438  1.00 49.63           C  
ATOM   1587  O   ARG A 103     121.536 100.759 122.288  1.00 48.18           O  
ATOM   1588  CB  ARG A 103     124.096 100.549 124.020  1.00 43.15           C  
ATOM   1589  CG  ARG A 103     124.330 101.635 125.047  1.00 50.30           C  
ATOM   1590  CD  ARG A 103     124.432 101.037 126.441  1.00 50.88           C  
ATOM   1591  NE  ARG A 103     125.564 101.571 127.189  1.00 51.49           N  
ATOM   1592  CZ  ARG A 103     126.236 100.905 128.117  1.00 48.86           C  
ATOM   1593  NH1 ARG A 103     125.908  99.670 128.460  1.00 50.67           N  
ATOM   1594  NH2 ARG A 103     127.266 101.492 128.718  1.00 46.54           N  
ATOM   1608  N   VAL A 104     122.262 102.884 122.465  1.00 46.15           N  
ATOM   1609  CA  VAL A 104     120.945 103.417 122.142  1.00 41.27           C  
ATOM   1610  C   VAL A 104     120.572 103.045 120.719  1.00 45.23           C  
ATOM   1611  O   VAL A 104     119.400 102.796 120.423  1.00 50.96           O  
ATOM   1612  CB  VAL A 104     120.903 104.942 122.355  1.00 42.52           C  
ATOM   1613  CG1 VAL A 104     119.833 105.575 121.486  1.00 40.17           C  
ATOM   1614  CG2 VAL A 104     120.643 105.258 123.809  1.00 51.62           C  
ATOM   1624  N   ASN A 105     121.551 102.998 119.815  1.00 36.40           N  
ATOM   1625  CA  ASN A 105     121.274 102.569 118.448  1.00 36.00           C  
ATOM   1626  C   ASN A 105     120.789 101.124 118.409  1.00 40.78           C  
ATOM   1627  O   ASN A 105     119.829 100.799 117.697  1.00 50.26           O  
ATOM   1628  CB  ASN A 105     122.527 102.736 117.593  1.00 32.96           C  
ATOM   1629  CG  ASN A 105     122.364 102.161 116.210  1.00 43.66           C  
ATOM   1630  OD1 ASN A 105     122.619 100.979 115.986  1.00 43.92           O  
ATOM   1631  ND2 ASN A 105     121.939 102.993 115.268  1.00 46.10           N  
ATOM   1638  N   ASN A 106     121.443 100.239 119.163  1.00 30.19           N  
ATOM   1639  CA  ASN A 106     121.016  98.845 119.199  1.00 28.67           C  
ATOM   1640  C   ASN A 106     119.609  98.721 119.766  1.00 35.95           C  
ATOM   1641  O   ASN A 106     118.780  97.964 119.242  1.00 43.16           O  
ATOM   1642  CB  ASN A 106     122.002  98.025 120.028  1.00 29.57           C  
ATOM   1643  CG  ASN A 106     121.885  96.543 119.771  1.00 36.57           C  
ATOM   1644  OD1 ASN A 106     121.184  96.115 118.858  1.00 37.61           O  
ATOM   1645  ND2 ASN A 106     122.575  95.748 120.578  1.00 42.44           N  
ATOM   1652  N   PHE A 107     119.322  99.459 120.838  1.00 40.28           N  
ATOM   1653  CA  PHE A 107     117.972  99.444 121.390  1.00 40.43           C  
ATOM   1654  C   PHE A 107     116.964  99.945 120.368  1.00 37.66           C  
ATOM   1655  O   PHE A 107     115.872  99.383 120.233  1.00 37.92           O  
ATOM   1656  CB  PHE A 107     117.905 100.294 122.655  1.00 44.70           C  
ATOM   1657  CG  PHE A 107     116.514 100.714 123.025  1.00 32.88           C  
ATOM   1658  CD1 PHE A 107     115.603  99.790 123.497  1.00 37.01           C  
ATOM   1659  CD2 PHE A 107     116.117 102.029 122.897  1.00 31.78           C  
ATOM   1660  CE1 PHE A 107     114.327 100.172 123.838  1.00 38.73           C  
ATOM   1661  CE2 PHE A 107     114.841 102.415 123.236  1.00 34.16           C  
ATOM   1662  CZ  PHE A 107     113.945 101.485 123.706  1.00 38.67           C  
ATOM   1672  N   THR A 108     117.316 101.000 119.634  1.00 36.54           N  
ATOM   1673  CA  THR A 108     116.412 101.538 118.626  1.00 34.27           C  
ATOM   1674  C   THR A 108     116.118 100.503 117.554  1.00 35.08           C  
ATOM   1675  O   THR A 108     114.977 100.382 117.096  1.00 47.57           O  
ATOM   1676  CB  THR A 108     117.012 102.795 118.001  1.00 35.91           C  
ATOM   1677  OG1 THR A 108     116.912 103.886 118.923  1.00 42.38           O  
ATOM   1678  CG2 THR A 108     116.284 103.153 116.720  1.00 39.53           C  
ATOM   1686  N   PHE A 109     117.133  99.753 117.129  1.00 24.44           N  
ATOM   1687  CA  PHE A 109     116.879  98.710 116.141  1.00 30.80           C  
ATOM   1688  C   PHE A 109     115.964  97.633 116.703  1.00 37.84           C  
ATOM   1689  O   PHE A 109     114.987  97.238 116.058  1.00 44.50           O  
ATOM   1690  CB  PHE A 109     118.172  98.061 115.664  1.00 29.70           C  
ATOM   1691  CG  PHE A 109     117.951  96.711 115.046  1.00 32.44           C  
ATOM   1692  CD1 PHE A 109     117.056  96.556 114.003  1.00 37.68           C  
ATOM   1693  CD2 PHE A 109     118.602  95.595 115.524  1.00 32.99           C  
ATOM   1694  CE1 PHE A 109     116.833  95.322 113.439  1.00 29.70           C  
ATOM   1695  CE2 PHE A 109     118.381  94.359 114.959  1.00 36.49           C  
ATOM   1696  CZ  PHE A 109     117.494  94.224 113.917  1.00 32.77           C  
ATOM   1706  N   TRP A 110     116.261  97.142 117.901  1.00 38.42           N  
ATOM   1707  CA  TRP A 110     115.568  95.932 118.355  1.00 34.77           C  
ATOM   1708  C   TRP A 110     114.114  96.169 118.718  1.00 29.93           C  
ATOM   1709  O   TRP A 110     113.502  95.262 119.288  1.00 29.56           O  
ATOM   1710  CB  TRP A 110     116.311  95.315 119.538  1.00 30.72           C  
ATOM   1711  CG  TRP A 110     117.351  94.339 119.105  1.00 35.91           C  
ATOM   1712  CD1 TRP A 110     118.700  94.502 119.166  1.00 40.74           C  
ATOM   1713  CD2 TRP A 110     117.129  93.050 118.527  1.00 34.75           C  
ATOM   1714  NE1 TRP A 110     119.334  93.393 118.666  1.00 37.71           N  
ATOM   1715  CE2 TRP A 110     118.389  92.487 118.267  1.00 36.24           C  
ATOM   1716  CE3 TRP A 110     115.986  92.317 118.206  1.00 34.77           C  
ATOM   1717  CZ2 TRP A 110     118.540  91.226 117.703  1.00 32.43           C  
ATOM   1718  CZ3 TRP A 110     116.138  91.065 117.647  1.00 34.13           C  
ATOM   1719  CH2 TRP A 110     117.404  90.533 117.400  1.00 29.99           C  
ATOM   1730  N   LEU A 111     113.534  97.329 118.422  1.00 24.85           N  
ATOM   1731  CA  LEU A 111     112.113  97.560 118.635  1.00 23.85           C  
ATOM   1732  C   LEU A 111     111.256  97.164 117.440  1.00 34.42           C  
ATOM   1733  O   LEU A 111     110.027  97.193 117.548  1.00 48.77           O  
ATOM   1734  CB  LEU A 111     111.861  99.036 118.948  1.00 28.54           C  
ATOM   1735  CG  LEU A 111     111.987  99.466 120.406  1.00 35.85           C  
ATOM   1736  CD1 LEU A 111     112.021 100.979 120.497  1.00 34.37           C  
ATOM   1737  CD2 LEU A 111     110.845  98.908 121.229  1.00 38.88           C  
ATOM   1749  N   LEU A 112     111.861  96.807 116.309  1.00 31.04           N  
ATOM   1750  CA  LEU A 112     111.096  96.569 115.091  1.00 30.05           C  
ATOM   1751  C   LEU A 112     110.469  95.177 115.051  1.00 28.38           C  
ATOM   1752  O   LEU A 112     109.291  95.055 114.691  1.00 35.93           O  
ATOM   1753  CB  LEU A 112     111.975  96.785 113.856  1.00 27.54           C  
ATOM   1754  CG  LEU A 112     112.459  98.207 113.562  1.00 28.46           C  
ATOM   1755  CD1 LEU A 112     112.968  98.290 112.136  1.00 25.40           C  
ATOM   1756  CD2 LEU A 112     111.373  99.242 113.795  1.00 28.24           C  
ATOM   1768  N   PRO A 113     111.199  94.111 115.372  1.00 17.36           N  
ATOM   1769  CA  PRO A 113     110.620  92.764 115.265  1.00 24.39           C  
ATOM   1770  C   PRO A 113     109.357  92.615 116.096  1.00 37.47           C  
ATOM   1771  O   PRO A 113     108.350  92.086 115.598  1.00 45.31           O  
ATOM   1772  CB  PRO A 113     111.745  91.852 115.774  1.00 13.41           C  
ATOM   1773  CG  PRO A 113     112.976  92.602 115.504  1.00 19.87           C  
ATOM   1774  CD  PRO A 113     112.641  94.053 115.668  1.00 19.02           C  
ATOM   1782  N   PRO A 114     109.359  93.028 117.369  1.00 30.36           N  
ATOM   1783  CA  PRO A 114     108.105  92.950 118.134  1.00 26.07           C  
ATOM   1784  C   PRO A 114     106.987  93.779 117.534  1.00 32.38           C  
ATOM   1785  O   PRO A 114     105.825  93.363 117.594  1.00 48.55           O  
ATOM   1786  CB  PRO A 114     108.499  93.453 119.530  1.00 24.00           C  
ATOM   1787  CG  PRO A 114     109.810  94.091 119.375  1.00 33.15           C  
ATOM   1788  CD  PRO A 114     110.482  93.424 118.233  1.00 33.07           C  
ATOM   1796  N   ALA A 115     107.295  94.937 116.948  1.00 21.61           N  
ATOM   1797  CA  ALA A 115     106.249  95.732 116.313  1.00 28.01           C  
ATOM   1798  C   ALA A 115     105.646  94.997 115.123  1.00 26.93           C  
ATOM   1799  O   ALA A 115     104.422  94.989 114.941  1.00 33.51           O  
ATOM   1800  CB  ALA A 115     106.810  97.084 115.880  1.00 28.44           C  
ATOM   1806  N   LEU A 116     106.488  94.371 114.300  1.00 16.22           N  
ATOM   1807  CA  LEU A 116     105.971  93.606 113.171  1.00 22.76           C  
ATOM   1808  C   LEU A 116     105.126  92.433 113.651  1.00 33.95           C  
ATOM   1809  O   LEU A 116     104.076  92.134 113.069  1.00 43.12           O  
ATOM   1810  CB  LEU A 116     107.121  93.114 112.295  1.00 28.48           C  
ATOM   1811  CG  LEU A 116     106.725  92.237 111.106  1.00 27.39           C  
ATOM   1812  CD1 LEU A 116     105.997  93.060 110.065  1.00 28.86           C  
ATOM   1813  CD2 LEU A 116     107.945  91.573 110.501  1.00 37.15           C  
ATOM   1825  N   MET A 117     105.572  91.749 114.705  1.00 33.45           N  
ATOM   1826  CA  MET A 117     104.787  90.640 115.238  1.00 29.87           C  
ATOM   1827  C   MET A 117     103.440  91.128 115.753  1.00 36.04           C  
ATOM   1828  O   MET A 117     102.411  90.470 115.553  1.00 49.91           O  
ATOM   1829  CB  MET A 117     105.561  89.930 116.346  1.00 26.90           C  
ATOM   1830  CG  MET A 117     106.025  88.537 115.969  1.00 39.10           C  
ATOM   1831  SD  MET A 117     107.220  87.858 117.135  1.00 79.11           S  
ATOM   1832  CE  MET A 117     106.133  87.068 118.319  1.00 49.74           C  
ATOM   1842  N   LEU A 118     103.427  92.282 116.421  1.00 35.11           N  
ATOM   1843  CA  LEU A 118     102.170  92.855 116.884  1.00 40.21           C  
ATOM   1844  C   LEU A 118     101.248  93.161 115.714  1.00 37.41           C  
ATOM   1845  O   LEU A 118     100.046  92.878 115.769  1.00 38.36           O  
ATOM   1846  CB  LEU A 118     102.443  94.125 117.691  1.00 35.50           C  
ATOM   1847  CG  LEU A 118     101.628  94.369 118.961  1.00 37.72           C  
ATOM   1848  CD1 LEU A 118     101.680  93.176 119.890  1.00 40.79           C  
ATOM   1849  CD2 LEU A 118     102.134  95.610 119.669  1.00 38.42           C  
ATOM   1861  N   LEU A 119     101.791  93.739 114.642  1.00 30.48           N  
ATOM   1862  CA  LEU A 119     100.958  94.058 113.487  1.00 35.36           C  
ATOM   1863  C   LEU A 119     100.386  92.796 112.857  1.00 35.62           C  
ATOM   1864  O   LEU A 119      99.222  92.774 112.440  1.00 39.83           O  
ATOM   1865  CB  LEU A 119     101.758  94.852 112.458  1.00 31.02           C  
ATOM   1866  CG  LEU A 119     100.905  95.578 111.419  1.00 26.53           C  
ATOM   1867  CD1 LEU A 119     101.462  96.958 111.144  1.00 34.63           C  
ATOM   1868  CD2 LEU A 119     100.825  94.772 110.141  1.00 34.49           C  
ATOM   1880  N   LEU A 120     101.191  91.737 112.763  1.00 34.00           N  
ATOM   1881  CA  LEU A 120     100.684  90.486 112.204  1.00 34.43           C  
ATOM   1882  C   LEU A 120      99.577  89.906 113.076  1.00 38.42           C  
ATOM   1883  O   LEU A 120      98.531  89.480 112.567  1.00 45.22           O  
ATOM   1884  CB  LEU A 120     101.823  89.481 112.047  1.00 32.16           C  
ATOM   1885  CG  LEU A 120     102.837  89.771 110.941  1.00 39.69           C  
ATOM   1886  CD1 LEU A 120     103.875  88.667 110.887  1.00 41.30           C  
ATOM   1887  CD2 LEU A 120     102.155  89.929 109.592  1.00 35.72           C  
ATOM   1899  N   ILE A 121      99.781  89.891 114.394  1.00 37.44           N  
ATOM   1900  CA  ILE A 121      98.733  89.411 115.288  1.00 34.29           C  
ATOM   1901  C   ILE A 121      97.464  90.225 115.088  1.00 42.03           C  
ATOM   1902  O   ILE A 121      96.355  89.680 115.066  1.00 48.16           O  
ATOM   1903  CB  ILE A 121      99.206  89.457 116.752  1.00 36.99           C  
ATOM   1904  CG1 ILE A 121     100.335  88.453 116.978  1.00 45.39           C  
ATOM   1905  CG2 ILE A 121      98.050  89.157 117.686  1.00 37.95           C  
ATOM   1906  CD1 ILE A 121     101.146  88.724 118.222  1.00 46.21           C  
ATOM   1918  N   SER A 122      97.606  91.542 114.932  1.00 38.09           N  
ATOM   1919  CA  SER A 122      96.443  92.386 114.686  1.00 39.62           C  
ATOM   1920  C   SER A 122      95.737  91.975 113.403  1.00 42.88           C  
ATOM   1921  O   SER A 122      94.509  91.840 113.369  1.00 48.22           O  
ATOM   1922  CB  SER A 122      96.869  93.849 114.607  1.00 39.58           C  
ATOM   1923  OG  SER A 122      95.770  94.677 114.279  1.00 51.30           O  
ATOM   1929  N   ALA A 123      96.503  91.767 112.334  1.00 42.41           N  
ATOM   1930  CA  ALA A 123      95.908  91.379 111.063  1.00 46.10           C  
ATOM   1931  C   ALA A 123      95.253  90.009 111.132  1.00 46.05           C  
ATOM   1932  O   ALA A 123      94.417  89.693 110.280  1.00 45.63           O  
ATOM   1933  CB  ALA A 123      96.965  91.390 109.959  1.00 41.85           C  
ATOM   1939  N   LEU A 124      95.612  89.188 112.116  1.00 46.34           N  
ATOM   1940  CA  LEU A 124      95.068  87.840 112.226  1.00 44.24           C  
ATOM   1941  C   LEU A 124      93.883  87.731 113.180  1.00 49.79           C  
ATOM   1942  O   LEU A 124      93.370  86.626 113.374  1.00 56.01           O  
ATOM   1943  CB  LEU A 124      96.164  86.869 112.669  1.00 47.94           C  
ATOM   1944  CG  LEU A 124      96.733  85.998 111.553  1.00 47.76           C  
ATOM   1945  CD1 LEU A 124      98.053  85.385 111.976  1.00 47.67           C  
ATOM   1946  CD2 LEU A 124      95.740  84.922 111.166  1.00 50.06           C  
ATOM   1958  N   THR A 125      93.424  88.833 113.767  1.00 50.68           N  
ATOM   1959  CA  THR A 125      92.329  88.781 114.730  1.00 50.63           C  
ATOM   1960  C   THR A 125      91.000  88.640 113.987  1.00 59.70           C  
ATOM   1961  O   THR A 125      90.953  88.293 112.805  1.00 69.70           O  
ATOM   1962  CB  THR A 125      92.344  90.012 115.631  1.00 48.19           C  
ATOM   1963  OG1 THR A 125      92.217  91.194 114.834  1.00 57.66           O  
ATOM   1964  CG2 THR A 125      93.630  90.076 116.427  1.00 52.93           C  
ATOM   1972  N   GLU A 126      89.893  88.896 114.690  1.00 65.56           N  
ATOM   1973  CA  GLU A 126      88.574  88.627 114.125  1.00 69.59           C  
ATOM   1974  C   GLU A 126      88.339  89.422 112.846  1.00 72.59           C  
ATOM   1975  O   GLU A 126      87.887  88.871 111.836  1.00 70.84           O  
ATOM   1976  CB  GLU A 126      87.484  88.940 115.152  1.00 70.65           C  
ATOM   1977  CG  GLU A 126      87.765  88.437 116.561  1.00 75.48           C  
ATOM   1978  CD  GLU A 126      87.783  86.926 116.641  1.00 77.33           C  
ATOM   1979  OE1 GLU A 126      86.920  86.286 116.006  1.00 76.61           O  
ATOM   1980  OE2 GLU A 126      88.663  86.376 117.336  1.00 75.56           O  
ATOM   1987  N   GLU A 127      88.637  90.719 112.869  1.00 69.05           N  
ATOM   1988  CA  GLU A 127      88.395  91.590 111.724  1.00 64.95           C  
ATOM   1989  C   GLU A 127      89.672  92.185 111.158  1.00 64.31           C  
ATOM   1990  O   GLU A 127      89.910  92.089 109.950  1.00 64.91           O  
ATOM   1991  CB  GLU A 127      87.428  92.718 112.114  1.00 64.29           C  
ATOM   1992  CG  GLU A 127      86.097  92.231 112.662  1.00 69.82           C  
ATOM   1993  CD  GLU A 127      85.465  93.214 113.625  1.00 73.03           C  
ATOM   1994  OE1 GLU A 127      86.211  93.908 114.347  1.00 68.92           O  
ATOM   1995  OE2 GLU A 127      84.220  93.292 113.661  1.00 74.41           O  
ATOM   2002  N   GLY A 128      90.504  92.798 111.995  1.00 56.05           N  
ATOM   2003  CA  GLY A 128      91.716  93.429 111.535  1.00 51.84           C  
ATOM   2004  C   GLY A 128      91.494  94.886 111.190  1.00 52.14           C  
ATOM   2005  O   GLY A 128      90.359  95.367 111.126  1.00 47.74           O  
ATOM   2009  N   PRO A 129      92.581  95.623 110.960  1.00 47.89           N  
ATOM   2010  CA  PRO A 129      92.457  97.056 110.651  1.00 48.14           C  
ATOM   2011  C   PRO A 129      91.732  97.263 109.330  1.00 48.66           C  
ATOM   2012  O   PRO A 129      92.182  96.796 108.283  1.00 51.92           O  
ATOM   2013  CB  PRO A 129      93.912  97.533 110.585  1.00 40.04           C  
ATOM   2014  CG  PRO A 129      94.705  96.307 110.297  1.00 39.79           C  
ATOM   2015  CD  PRO A 129      93.980  95.167 110.938  1.00 40.17           C  
ATOM   2023  N   GLY A 130      90.607  97.970 109.384  1.00 55.03           N  
ATOM   2024  CA  GLY A 130      89.769  98.148 108.215  1.00 56.26           C  
ATOM   2025  C   GLY A 130      89.496  99.595 107.864  1.00 57.58           C  
ATOM   2026  O   GLY A 130      88.380  99.934 107.462  1.00 63.81           O  
ATOM   2030  N   GLY A 131      90.497 100.458 108.009  1.00 38.82           N  
ATOM   2031  CA  GLY A 131      90.314 101.866 107.719  1.00 36.70           C  
ATOM   2032  C   GLY A 131      91.425 102.465 106.883  1.00 40.35           C  
ATOM   2033  O   GLY A 131      91.613 103.684 106.880  1.00 45.07           O  
ATOM   2037  N   GLY A 132      92.164 101.626 106.165  1.00 40.49           N  
ATOM   2038  CA  GLY A 132      93.272 102.100 105.364  1.00 42.60           C  
ATOM   2039  C   GLY A 132      94.497 102.375 106.211  1.00 39.60           C  
ATOM   2040  O   GLY A 132      94.514 102.183 107.427  1.00 44.39           O  
ATOM   2044  N   TRP A 133      95.553 102.845 105.545  1.00 35.31           N  
ATOM   2045  CA  TRP A 133      96.795 103.122 106.254  1.00 38.27           C  
ATOM   2046  C   TRP A 133      96.711 104.373 107.116  1.00 41.37           C  
ATOM   2047  O   TRP A 133      97.612 104.600 107.929  1.00 44.20           O  
ATOM   2048  CB  TRP A 133      97.955 103.238 105.262  1.00 41.90           C  
ATOM   2049  CG  TRP A 133      98.147 104.593 104.652  1.00 43.96           C  
ATOM   2050  CD1 TRP A 133      97.407 105.155 103.657  1.00 40.27           C  
ATOM   2051  CD2 TRP A 133      99.163 105.545 104.982  1.00 43.37           C  
ATOM   2052  NE1 TRP A 133      97.894 106.402 103.352  1.00 39.80           N  
ATOM   2053  CE2 TRP A 133      98.973 106.664 104.153  1.00 38.98           C  
ATOM   2054  CE3 TRP A 133     100.213 105.561 105.902  1.00 39.90           C  
ATOM   2055  CZ2 TRP A 133      99.790 107.787 104.217  1.00 38.14           C  
ATOM   2056  CZ3 TRP A 133     101.023 106.677 105.964  1.00 37.57           C  
ATOM   2057  CH2 TRP A 133     100.807 107.773 105.127  1.00 38.10           C  
ATOM   2068  N   THR A 134      95.662 105.179 106.968  1.00 40.63           N  
ATOM   2069  CA  THR A 134      95.398 106.323 107.839  1.00 32.54           C  
ATOM   2070  C   THR A 134      94.040 106.085 108.487  1.00 39.52           C  
ATOM   2071  O   THR A 134      93.014 106.550 107.987  1.00 48.22           O  
ATOM   2072  CB  THR A 134      95.417 107.635 107.070  1.00 35.50           C  
ATOM   2073  OG1 THR A 134      94.171 107.804 106.385  1.00 45.73           O  
ATOM   2074  CG2 THR A 134      96.542 107.647 106.062  1.00 43.54           C  
ATOM   2082  N   VAL A 135      94.037 105.360 109.607  1.00 40.95           N  
ATOM   2083  CA  VAL A 135      92.790 105.076 110.302  1.00 42.10           C  
ATOM   2084  C   VAL A 135      92.097 106.385 110.647  1.00 45.99           C  
ATOM   2085  O   VAL A 135      92.731 107.340 111.111  1.00 58.23           O  
ATOM   2086  CB  VAL A 135      93.062 104.239 111.563  1.00 41.45           C  
ATOM   2087  CG1 VAL A 135      93.658 102.897 111.186  1.00 40.17           C  
ATOM   2088  CG2 VAL A 135      93.988 104.982 112.509  1.00 38.98           C  
ATOM   2098  N   TYR A 136      90.780 106.439 110.413  1.00 34.56           N  
ATOM   2099  CA  TYR A 136      90.033 107.665 110.655  1.00 42.85           C  
ATOM   2100  C   TYR A 136      89.064 107.485 111.820  1.00 40.05           C  
ATOM   2101  O   TYR A 136      88.581 106.377 112.068  1.00 44.45           O  
ATOM   2102  CB  TYR A 136      89.261 108.093 109.402  1.00 37.96           C  
ATOM   2103  CG  TYR A 136      90.025 109.045 108.501  1.00 35.44           C  
ATOM   2104  CD1 TYR A 136      91.409 109.146 108.571  1.00 35.62           C  
ATOM   2105  CD2 TYR A 136      89.362 109.843 107.582  1.00 38.34           C  
ATOM   2106  CE1 TYR A 136      92.105 110.011 107.755  1.00 40.07           C  
ATOM   2107  CE2 TYR A 136      90.053 110.711 106.761  1.00 39.71           C  
ATOM   2108  CZ  TYR A 136      91.424 110.790 106.852  1.00 43.74           C  
ATOM   2109  OH  TYR A 136      92.117 111.653 106.037  1.00 44.55           O  
ATOM   2119  N   PRO A 137      88.761 108.554 112.552  1.00 36.66           N  
ATOM   2120  CA  PRO A 137      88.131 108.401 113.871  1.00 45.66           C  
ATOM   2121  C   PRO A 137      86.784 107.705 113.796  1.00 51.53           C  
ATOM   2122  O   PRO A 137      86.613 106.623 114.378  1.00 64.72           O  
ATOM   2123  CB  PRO A 137      87.983 109.843 114.380  1.00 45.01           C  
ATOM   2124  CG  PRO A 137      88.470 110.735 113.322  1.00 43.67           C  
ATOM   2125  CD  PRO A 137      89.050 109.953 112.205  1.00 41.10           C  
ATOM   2133  N   PRO A 138      85.798 108.274 113.094  1.00 36.45           N  
ATOM   2134  CA  PRO A 138      84.443 107.712 113.217  1.00 30.09           C  
ATOM   2135  C   PRO A 138      84.336 106.295 112.691  1.00 40.85           C  
ATOM   2136  O   PRO A 138      83.674 105.458 113.315  1.00 42.36           O  
ATOM   2137  CB  PRO A 138      83.582 108.695 112.416  1.00 32.82           C  
ATOM   2138  CG  PRO A 138      84.507 109.310 111.457  1.00 46.29           C  
ATOM   2139  CD  PRO A 138      85.844 109.374 112.119  1.00 39.16           C  
ATOM   2147  N   LEU A 139      84.977 105.994 111.562  1.00 45.80           N  
ATOM   2148  CA  LEU A 139      84.928 104.641 111.025  1.00 46.71           C  
ATOM   2149  C   LEU A 139      85.785 103.674 111.827  1.00 45.27           C  
ATOM   2150  O   LEU A 139      85.608 102.459 111.699  1.00 50.32           O  
ATOM   2151  CB  LEU A 139      85.375 104.640 109.563  1.00 46.11           C  
ATOM   2152  CG  LEU A 139      85.722 103.283 108.945  1.00 45.64           C  
ATOM   2153  CD1 LEU A 139      84.507 102.374 108.917  1.00 44.80           C  
ATOM   2154  CD2 LEU A 139      86.274 103.472 107.550  1.00 53.09           C  
ATOM   2166  N   SER A 140      86.704 104.179 112.646  1.00 44.89           N  
ATOM   2167  CA  SER A 140      87.627 103.341 113.399  1.00 45.61           C  
ATOM   2168  C   SER A 140      87.415 103.484 114.902  1.00 43.14           C  
ATOM   2169  O   SER A 140      88.354 103.338 115.684  1.00 41.54           O  
ATOM   2170  CB  SER A 140      89.070 103.672 113.031  1.00 38.38           C  
ATOM   2171  OG  SER A 140      89.640 104.561 113.971  1.00 36.18           O  
ATOM   2177  N   SER A 141      86.188 103.777 115.318  1.00 47.91           N  
ATOM   2178  CA  SER A 141      85.845 103.814 116.729  1.00 53.23           C  
ATOM   2179  C   SER A 141      85.299 102.448 117.141  1.00 61.40           C  
ATOM   2180  O   SER A 141      85.314 101.490 116.365  1.00 64.83           O  
ATOM   2181  CB  SER A 141      84.855 104.944 117.003  1.00 60.41           C  
ATOM   2182  OG  SER A 141      85.534 106.164 117.237  1.00 59.89           O  
ATOM   2188  N   ILE A 142      84.809 102.343 118.378  1.00 77.79           N  
ATOM   2189  CA  ILE A 142      84.341 101.059 118.882  1.00 76.19           C  
ATOM   2190  C   ILE A 142      83.057 100.613 118.198  1.00 78.91           C  
ATOM   2191  O   ILE A 142      82.764  99.413 118.165  1.00 80.76           O  
ATOM   2192  CB  ILE A 142      84.145 101.130 120.408  1.00 76.91           C  
ATOM   2193  CG1 ILE A 142      83.780  99.756 120.978  1.00 80.39           C  
ATOM   2194  CG2 ILE A 142      83.065 102.139 120.763  1.00 81.94           C  
ATOM   2195  CD1 ILE A 142      84.879  98.724 120.847  1.00 78.32           C  
ATOM   2207  N   THR A 143      82.277 101.545 117.646  1.00 85.24           N  
ATOM   2208  CA  THR A 143      80.986 101.178 117.075  1.00 86.38           C  
ATOM   2209  C   THR A 143      81.145 100.228 115.894  1.00 85.33           C  
ATOM   2210  O   THR A 143      80.383  99.264 115.758  1.00 82.97           O  
ATOM   2211  CB  THR A 143      80.226 102.431 116.646  1.00 88.12           C  
ATOM   2212  OG1 THR A 143      80.332 103.432 117.666  1.00 89.15           O  
ATOM   2213  CG2 THR A 143      78.760 102.107 116.406  1.00 84.68           C  
ATOM   2221  N   SER A 144      82.125 100.482 115.027  1.00 73.54           N  
ATOM   2222  CA  SER A 144      82.309  99.674 113.824  1.00 73.57           C  
ATOM   2223  C   SER A 144      83.283  98.522 114.060  1.00 73.51           C  
ATOM   2224  O   SER A 144      82.932  97.355 113.866  1.00 73.18           O  
ATOM   2225  CB  SER A 144      82.792 100.560 112.672  1.00 72.27           C  
ATOM   2226  OG  SER A 144      81.937 101.676 112.505  1.00 74.73           O  
ATOM   2232  N   HIS A 145      84.510  98.836 114.473  1.00 67.19           N  
ATOM   2233  CA  HIS A 145      85.524  97.820 114.756  1.00 66.10           C  
ATOM   2234  C   HIS A 145      85.460  97.489 116.241  1.00 73.34           C  
ATOM   2235  O   HIS A 145      86.206  98.034 117.054  1.00 71.49           O  
ATOM   2236  CB  HIS A 145      86.906  98.311 114.353  1.00 61.87           C  
ATOM   2237  CG  HIS A 145      87.089  98.448 112.876  1.00 66.70           C  
ATOM   2238  ND1 HIS A 145      86.386  99.361 112.122  1.00 71.48           N  
ATOM   2239  CD2 HIS A 145      87.896  97.788 112.013  1.00 70.68           C  
ATOM   2240  CE1 HIS A 145      86.752  99.258 110.857  1.00 71.20           C  
ATOM   2241  NE2 HIS A 145      87.667  98.310 110.764  1.00 69.52           N  
ATOM   2249  N   SER A 146      84.561  96.576 116.598  1.00 83.19           N  
ATOM   2250  CA  SER A 146      84.348  96.206 117.995  1.00 80.22           C  
ATOM   2251  C   SER A 146      85.170  94.963 118.331  1.00 81.49           C  
ATOM   2252  O   SER A 146      84.660  93.851 118.464  1.00 83.06           O  
ATOM   2253  CB  SER A 146      82.863  95.985 118.260  1.00 80.31           C  
ATOM   2254  OG  SER A 146      82.247  95.318 117.173  1.00 79.64           O  
ATOM   2260  N   GLY A 147      86.474  95.179 118.474  1.00 65.99           N  
ATOM   2261  CA  GLY A 147      87.383  94.117 118.829  1.00 60.61           C  
ATOM   2262  C   GLY A 147      88.785  94.627 119.088  1.00 57.81           C  
ATOM   2263  O   GLY A 147      89.103  95.792 118.833  1.00 56.81           O  
ATOM   2267  N   PRO A 148      89.659  93.758 119.606  1.00 54.31           N  
ATOM   2268  CA  PRO A 148      91.052  94.131 119.883  1.00 49.99           C  
ATOM   2269  C   PRO A 148      91.949  94.032 118.653  1.00 52.64           C  
ATOM   2270  O   PRO A 148      93.057  93.499 118.710  1.00 58.59           O  
ATOM   2271  CB  PRO A 148      91.457  93.126 120.964  1.00 54.41           C  
ATOM   2272  CG  PRO A 148      90.692  91.900 120.606  1.00 58.92           C  
ATOM   2273  CD  PRO A 148      89.390  92.359 119.983  1.00 59.28           C  
ATOM   2281  N   ALA A 149      91.465  94.555 117.530  1.00 47.97           N  
ATOM   2282  CA  ALA A 149      92.184  94.498 116.266  1.00 44.83           C  
ATOM   2283  C   ALA A 149      92.889  95.799 115.930  1.00 41.59           C  
ATOM   2284  O   ALA A 149      94.032  95.777 115.468  1.00 49.72           O  
ATOM   2285  CB  ALA A 149      91.222  94.141 115.131  1.00 54.11           C  
ATOM   2291  N   ILE A 150      92.232  96.939 116.153  1.00 39.74           N  
ATOM   2292  CA  ILE A 150      92.827  98.230 115.828  1.00 39.05           C  
ATOM   2293  C   ILE A 150      93.604  98.828 116.990  1.00 47.81           C  
ATOM   2294  O   ILE A 150      94.293  99.842 116.802  1.00 51.11           O  
ATOM   2295  CB  ILE A 150      91.739  99.215 115.357  1.00 38.28           C  
ATOM   2296  CG1 ILE A 150      92.293 100.135 114.271  1.00 40.80           C  
ATOM   2297  CG2 ILE A 150      91.200 100.034 116.522  1.00 45.54           C  
ATOM   2298  CD1 ILE A 150      91.225 100.816 113.473  1.00 43.34           C  
ATOM   2310  N   ASP A 151      93.509  98.248 118.188  1.00 45.00           N  
ATOM   2311  CA  ASP A 151      94.337  98.718 119.293  1.00 36.16           C  
ATOM   2312  C   ASP A 151      95.789  98.307 119.096  1.00 43.13           C  
ATOM   2313  O   ASP A 151      96.702  99.114 119.302  1.00 51.47           O  
ATOM   2314  CB  ASP A 151      93.808  98.174 120.619  1.00 40.27           C  
ATOM   2315  CG  ASP A 151      92.402  98.641 120.920  1.00 47.92           C  
ATOM   2316  OD1 ASP A 151      91.825  99.367 120.086  1.00 54.79           O  
ATOM   2317  OD2 ASP A 151      91.872  98.279 121.991  1.00 48.63           O  
ATOM   2322  N   LEU A 152      96.022  97.057 118.696  1.00 39.45           N  
ATOM   2323  CA  LEU A 152      97.387  96.593 118.474  1.00 40.29           C  
ATOM   2324  C   LEU A 152      98.055  97.365 117.343  1.00 45.97           C  
ATOM   2325  O   LEU A 152      99.239  97.715 117.433  1.00 53.64           O  
ATOM   2326  CB  LEU A 152      97.379  95.096 118.172  1.00 39.68           C  
ATOM   2327  CG  LEU A 152      96.788  94.197 119.258  1.00 38.91           C  
ATOM   2328  CD1 LEU A 152      96.416  92.847 118.684  1.00 42.70           C  
ATOM   2329  CD2 LEU A 152      97.766  94.031 120.399  1.00 43.79           C  
ATOM   2341  N   ALA A 153      97.316  97.635 116.267  1.00 33.80           N  
ATOM   2342  CA  ALA A 153      97.876  98.356 115.132  1.00 30.73           C  
ATOM   2343  C   ALA A 153      98.274  99.782 115.479  1.00 41.47           C  
ATOM   2344  O   ALA A 153      99.016 100.400 114.711  1.00 48.16           O  
ATOM   2345  CB  ALA A 153      96.878  98.371 113.976  1.00 26.22           C  
ATOM   2351  N   ILE A 154      97.801 100.318 116.600  1.00 36.42           N  
ATOM   2352  CA  ILE A 154      98.220 101.643 117.046  1.00 34.64           C  
ATOM   2353  C   ILE A 154      99.443 101.555 117.948  1.00 40.64           C  
ATOM   2354  O   ILE A 154     100.346 102.391 117.867  1.00 49.31           O  
ATOM   2355  CB  ILE A 154      97.047 102.349 117.751  1.00 29.87           C  
ATOM   2356  CG1 ILE A 154      96.083 102.924 116.716  1.00 36.63           C  
ATOM   2357  CG2 ILE A 154      97.555 103.453 118.657  1.00 34.71           C  
ATOM   2358  CD1 ILE A 154      94.715 103.235 117.268  1.00 42.34           C  
ATOM   2370  N   LEU A 155      99.492 100.544 118.816  1.00 36.56           N  
ATOM   2371  CA  LEU A 155     100.675 100.349 119.645  1.00 36.74           C  
ATOM   2372  C   LEU A 155     101.894 100.039 118.788  1.00 42.29           C  
ATOM   2373  O   LEU A 155     103.009 100.470 119.102  1.00 48.75           O  
ATOM   2374  CB  LEU A 155     100.427  99.231 120.656  1.00 33.90           C  
ATOM   2375  CG  LEU A 155      99.263  99.468 121.618  1.00 38.55           C  
ATOM   2376  CD1 LEU A 155      99.084  98.278 122.541  1.00 41.64           C  
ATOM   2377  CD2 LEU A 155      99.476 100.737 122.420  1.00 38.90           C  
ATOM   2389  N   SER A 156     101.707  99.289 117.701  1.00 36.33           N  
ATOM   2390  CA  SER A 156     102.824  99.018 116.801  1.00 36.09           C  
ATOM   2391  C   SER A 156     103.369 100.310 116.202  1.00 37.11           C  
ATOM   2392  O   SER A 156     104.589 100.525 116.150  1.00 47.19           O  
ATOM   2393  CB  SER A 156     102.383  98.059 115.699  1.00 28.51           C  
ATOM   2394  OG  SER A 156     103.161  98.244 114.533  1.00 36.69           O  
ATOM   2400  N   LEU A 157     102.475 101.187 115.746  1.00 30.42           N  
ATOM   2401  CA  LEU A 157     102.913 102.464 115.196  1.00 37.64           C  
ATOM   2402  C   LEU A 157     103.615 103.301 116.255  1.00 41.76           C  
ATOM   2403  O   LEU A 157     104.606 103.979 115.963  1.00 44.69           O  
ATOM   2404  CB  LEU A 157     101.720 103.224 114.618  1.00 33.05           C  
ATOM   2405  CG  LEU A 157     101.514 103.093 113.109  1.00 34.01           C  
ATOM   2406  CD1 LEU A 157     101.577 101.640 112.681  1.00 34.85           C  
ATOM   2407  CD2 LEU A 157     100.191 103.712 112.701  1.00 31.62           C  
ATOM   2419  N   GLN A 158     103.114 103.274 117.491  1.00 36.76           N  
ATOM   2420  CA  GLN A 158     103.760 104.032 118.559  1.00 33.57           C  
ATOM   2421  C   GLN A 158     105.163 103.506 118.839  1.00 39.55           C  
ATOM   2422  O   GLN A 158     106.092 104.287 119.073  1.00 50.64           O  
ATOM   2423  CB  GLN A 158     102.907 103.986 119.822  1.00 34.06           C  
ATOM   2424  CG  GLN A 158     101.550 104.635 119.657  1.00 46.21           C  
ATOM   2425  CD  GLN A 158     101.350 105.804 120.591  1.00 52.48           C  
ATOM   2426  OE1 GLN A 158     100.830 105.650 121.695  1.00 55.51           O  
ATOM   2427  NE2 GLN A 158     101.765 106.986 120.154  1.00 49.49           N  
ATOM   2436  N   LEU A 159     105.335 102.183 118.832  1.00 34.71           N  
ATOM   2437  CA  LEU A 159     106.665 101.614 119.027  1.00 38.53           C  
ATOM   2438  C   LEU A 159     107.608 102.031 117.906  1.00 40.72           C  
ATOM   2439  O   LEU A 159     108.764 102.402 118.155  1.00 45.13           O  
ATOM   2440  CB  LEU A 159     106.579 100.091 119.112  1.00 35.30           C  
ATOM   2441  CG  LEU A 159     106.808  99.487 120.497  1.00 37.91           C  
ATOM   2442  CD1 LEU A 159     105.815 100.046 121.495  1.00 41.19           C  
ATOM   2443  CD2 LEU A 159     106.712  97.975 120.441  1.00 34.43           C  
ATOM   2455  N   THR A 160     107.134 101.976 116.660  1.00 29.51           N  
ATOM   2456  CA  THR A 160     107.973 102.409 115.547  1.00 29.02           C  
ATOM   2457  C   THR A 160     108.340 103.882 115.681  1.00 34.50           C  
ATOM   2458  O   THR A 160     109.472 104.280 115.382  1.00 42.84           O  
ATOM   2459  CB  THR A 160     107.263 102.152 114.220  1.00 36.09           C  
ATOM   2460  OG1 THR A 160     107.169 100.741 113.992  1.00 42.46           O  
ATOM   2461  CG2 THR A 160     108.023 102.793 113.076  1.00 37.56           C  
ATOM   2469  N   GLY A 161     107.391 104.707 116.121  1.00 29.50           N  
ATOM   2470  CA  GLY A 161     107.689 106.113 116.332  1.00 33.98           C  
ATOM   2471  C   GLY A 161     108.732 106.328 117.411  1.00 37.33           C  
ATOM   2472  O   GLY A 161     109.612 107.180 117.274  1.00 44.51           O  
ATOM   2476  N   ILE A 162     108.640 105.569 118.504  1.00 38.63           N  
ATOM   2477  CA  ILE A 162     109.668 105.640 119.540  1.00 38.02           C  
ATOM   2478  C   ILE A 162     111.028 105.323 118.939  1.00 41.06           C  
ATOM   2479  O   ILE A 162     112.010 106.045 119.151  1.00 47.56           O  
ATOM   2480  CB  ILE A 162     109.338 104.680 120.697  1.00 37.31           C  
ATOM   2481  CG1 ILE A 162     108.397 105.348 121.696  1.00 47.36           C  
ATOM   2482  CG2 ILE A 162     110.613 104.232 121.405  1.00 30.46           C  
ATOM   2483  CD1 ILE A 162     107.828 104.394 122.718  1.00 46.41           C  
ATOM   2495  N   SER A 163     111.102 104.230 118.179  1.00 38.91           N  
ATOM   2496  CA  SER A 163     112.376 103.829 117.592  1.00 38.48           C  
ATOM   2497  C   SER A 163     112.937 104.932 116.705  1.00 39.54           C  
ATOM   2498  O   SER A 163     114.116 105.286 116.805  1.00 39.01           O  
ATOM   2499  CB  SER A 163     112.204 102.540 116.793  1.00 43.43           C  
ATOM   2500  OG  SER A 163     113.107 102.503 115.703  1.00 39.41           O  
ATOM   2506  N   SER A 164     112.100 105.495 115.834  1.00 40.01           N  
ATOM   2507  CA  SER A 164     112.582 106.513 114.906  1.00 38.73           C  
ATOM   2508  C   SER A 164     113.034 107.768 115.645  1.00 40.03           C  
ATOM   2509  O   SER A 164     114.114 108.306 115.370  1.00 41.42           O  
ATOM   2510  CB  SER A 164     111.493 106.849 113.890  1.00 35.18           C  
ATOM   2511  OG  SER A 164     111.418 105.857 112.883  1.00 41.56           O  
ATOM   2517  N   THR A 165     112.224 108.253 116.590  1.00 41.01           N  
ATOM   2518  CA  THR A 165     112.554 109.502 117.267  1.00 41.01           C  
ATOM   2519  C   THR A 165     113.715 109.350 118.235  1.00 38.48           C  
ATOM   2520  O   THR A 165     114.329 110.358 118.599  1.00 41.76           O  
ATOM   2521  CB  THR A 165     111.342 110.048 118.022  1.00 40.85           C  
ATOM   2522  OG1 THR A 165     111.635 111.365 118.502  1.00 39.99           O  
ATOM   2523  CG2 THR A 165     110.995 109.159 119.201  1.00 44.72           C  
ATOM   2531  N   LEU A 166     114.027 108.130 118.671  1.00 38.44           N  
ATOM   2532  CA  LEU A 166     115.192 107.928 119.520  1.00 41.33           C  
ATOM   2533  C   LEU A 166     116.442 107.584 118.729  1.00 42.09           C  
ATOM   2534  O   LEU A 166     117.551 107.781 119.236  1.00 45.00           O  
ATOM   2535  CB  LEU A 166     114.920 106.823 120.544  1.00 43.30           C  
ATOM   2536  CG  LEU A 166     115.553 107.019 121.923  1.00 43.96           C  
ATOM   2537  CD1 LEU A 166     115.091 108.315 122.563  1.00 43.70           C  
ATOM   2538  CD2 LEU A 166     115.231 105.841 122.819  1.00 47.55           C  
ATOM   2550  N   GLY A 167     116.297 107.071 117.510  1.00 38.79           N  
ATOM   2551  CA  GLY A 167     117.437 106.876 116.641  1.00 40.62           C  
ATOM   2552  C   GLY A 167     117.810 108.080 115.818  1.00 38.61           C  
ATOM   2553  O   GLY A 167     118.908 108.121 115.258  1.00 41.66           O  
ATOM   2557  N   SER A 168     116.920 109.064 115.721  1.00 32.01           N  
ATOM   2558  CA  SER A 168     117.217 110.296 115.006  1.00 34.94           C  
ATOM   2559  C   SER A 168     117.845 111.362 115.892  1.00 37.07           C  
ATOM   2560  O   SER A 168     118.122 112.462 115.406  1.00 36.36           O  
ATOM   2561  CB  SER A 168     115.943 110.854 114.374  1.00 38.00           C  
ATOM   2562  OG  SER A 168     116.038 112.256 114.212  1.00 43.27           O  
ATOM   2568  N   VAL A 169     118.067 111.073 117.171  1.00 37.63           N  
ATOM   2569  CA  VAL A 169     118.725 112.021 118.065  1.00 34.38           C  
ATOM   2570  C   VAL A 169     120.227 111.783 118.107  1.00 36.82           C  
ATOM   2571  O   VAL A 169     121.014 112.734 118.088  1.00 43.88           O  
ATOM   2572  CB  VAL A 169     118.106 111.929 119.473  1.00 34.51           C  
ATOM   2573  CG1 VAL A 169     119.058 112.487 120.512  1.00 37.67           C  
ATOM   2574  CG2 VAL A 169     116.783 112.663 119.517  1.00 39.52           C  
ATOM   2584  N   ASN A 170     120.648 110.520 118.168  1.00 33.60           N  
ATOM   2585  CA  ASN A 170     122.074 110.236 118.245  1.00 36.12           C  
ATOM   2586  C   ASN A 170     122.780 110.550 116.933  1.00 40.78           C  
ATOM   2587  O   ASN A 170     123.963 110.894 116.944  1.00 45.60           O  
ATOM   2588  CB  ASN A 170     122.303 108.781 118.645  1.00 36.34           C  
ATOM   2589  CG  ASN A 170     121.918 107.813 117.561  1.00 41.77           C  
ATOM   2590  OD1 ASN A 170     121.246 108.177 116.600  1.00 47.14           O  
ATOM   2591  ND2 ASN A 170     122.339 106.566 117.710  1.00 43.98           N  
ATOM   2598  N   LEU A 171     122.082 110.470 115.800  1.00 36.84           N  
ATOM   2599  CA  LEU A 171     122.697 110.885 114.541  1.00 36.20           C  
ATOM   2600  C   LEU A 171     123.042 112.369 114.568  1.00 39.01           C  
ATOM   2601  O   LEU A 171     124.150 112.773 114.191  1.00 45.70           O  
ATOM   2602  CB  LEU A 171     121.764 110.572 113.372  1.00 33.93           C  
ATOM   2603  CG  LEU A 171     122.174 109.393 112.490  1.00 43.13           C  
ATOM   2604  CD1 LEU A 171     122.438 108.159 113.327  1.00 44.67           C  
ATOM   2605  CD2 LEU A 171     121.103 109.111 111.456  1.00 44.79           C  
ATOM   2617  N   ILE A 172     122.101 113.201 115.020  1.00 36.22           N  
ATOM   2618  CA  ILE A 172     122.369 114.630 115.132  1.00 33.60           C  
ATOM   2619  C   ILE A 172     123.477 114.880 116.144  1.00 43.33           C  
ATOM   2620  O   ILE A 172     124.374 115.699 115.914  1.00 53.62           O  
ATOM   2621  CB  ILE A 172     121.084 115.392 115.503  1.00 33.14           C  
ATOM   2622  CG1 ILE A 172     119.980 115.098 114.487  1.00 44.31           C  
ATOM   2623  CG2 ILE A 172     121.354 116.885 115.569  1.00 31.36           C  
ATOM   2624  CD1 ILE A 172     118.677 115.799 114.781  1.00 44.13           C  
ATOM   2636  N   ALA A 173     123.434 114.186 117.283  1.00 38.48           N  
ATOM   2637  CA  ALA A 173     124.486 114.352 118.279  1.00 31.39           C  
ATOM   2638  C   ALA A 173     125.835 113.858 117.778  1.00 35.47           C  
ATOM   2639  O   ALA A 173     126.867 114.246 118.332  1.00 47.39           O  
ATOM   2640  CB  ALA A 173     124.114 113.618 119.565  1.00 34.22           C  
ATOM   2646  N   THR A 174     125.850 113.008 116.754  1.00 35.83           N  
ATOM   2647  CA  THR A 174     127.088 112.513 116.170  1.00 38.53           C  
ATOM   2648  C   THR A 174     127.660 113.470 115.136  1.00 38.95           C  
ATOM   2649  O   THR A 174     128.873 113.695 115.108  1.00 47.49           O  
ATOM   2650  CB  THR A 174     126.851 111.150 115.517  1.00 42.22           C  
ATOM   2651  OG1 THR A 174     126.751 110.141 116.527  1.00 44.23           O  
ATOM   2652  CG2 THR A 174     127.987 110.800 114.571  1.00 40.58           C  
ATOM   2660  N   MET A 175     126.812 114.037 114.283  1.00 38.68           N  
ATOM   2661  CA  MET A 175     127.286 114.916 113.222  1.00 39.71           C  
ATOM   2662  C   MET A 175     127.529 116.342 113.694  1.00 45.58           C  
ATOM   2663  O   MET A 175     127.944 117.178 112.887  1.00 52.63           O  
ATOM   2664  CB  MET A 175     126.288 114.918 112.063  1.00 40.50           C  
ATOM   2665  CG  MET A 175     126.472 113.742 111.118  1.00 54.33           C  
ATOM   2666  SD  MET A 175     124.980 113.139 110.302  1.00 71.09           S  
ATOM   2667  CE  MET A 175     123.938 114.588 110.294  1.00 52.33           C  
ATOM   2677  N   ILE A 176     127.287 116.641 114.968  1.00 43.67           N  
ATOM   2678  CA  ILE A 176     127.489 117.983 115.498  1.00 42.96           C  
ATOM   2679  C   ILE A 176     128.772 118.021 116.314  1.00 46.03           C  
ATOM   2680  O   ILE A 176     129.481 119.033 116.329  1.00 49.41           O  
ATOM   2681  CB  ILE A 176     126.291 118.428 116.355  1.00 39.96           C  
ATOM   2682  CG1 ILE A 176     125.162 118.934 115.460  1.00 44.10           C  
ATOM   2683  CG2 ILE A 176     126.709 119.509 117.340  1.00 41.12           C  
ATOM   2684  CD1 ILE A 176     123.862 119.155 116.192  1.00 48.41           C  
ATOM   2696  N   ASN A 177     129.081 116.919 116.999  1.00 45.78           N  
ATOM   2697  CA  ASN A 177     130.126 116.912 118.010  1.00 44.83           C  
ATOM   2698  C   ASN A 177     131.346 116.080 117.650  1.00 45.01           C  
ATOM   2699  O   ASN A 177     132.418 116.325 118.209  1.00 52.41           O  
ATOM   2700  CB  ASN A 177     129.559 116.392 119.340  1.00 45.68           C  
ATOM   2701  CG  ASN A 177     130.619 116.243 120.405  1.00 54.86           C  
ATOM   2702  OD1 ASN A 177     131.501 117.089 120.543  1.00 58.44           O  
ATOM   2703  ND2 ASN A 177     130.539 115.162 121.169  1.00 53.77           N  
ATOM   2710  N   MET A 178     131.224 115.123 116.733  1.00 44.14           N  
ATOM   2711  CA  MET A 178     132.299 114.164 116.512  1.00 46.94           C  
ATOM   2712  C   MET A 178     132.779 114.162 115.067  1.00 46.76           C  
ATOM   2713  O   MET A 178     132.937 113.098 114.463  1.00 49.43           O  
ATOM   2714  CB  MET A 178     131.836 112.768 116.924  1.00 48.97           C  
ATOM   2715  CG  MET A 178     130.993 112.774 118.187  1.00 56.70           C  
ATOM   2716  SD  MET A 178     130.974 111.204 119.070  1.00 71.23           S  
ATOM   2717  CE  MET A 178     131.013 110.042 117.715  1.00 58.75           C  
ATOM   2727  N   ARG A 179     133.014 115.343 114.507  1.00 47.47           N  
ATOM   2728  CA  ARG A 179     133.558 115.447 113.164  1.00 44.72           C  
ATOM   2729  C   ARG A 179     135.079 115.341 113.195  1.00 45.78           C  
ATOM   2730  O   ARG A 179     135.720 115.507 114.235  1.00 48.66           O  
ATOM   2731  CB  ARG A 179     133.141 116.768 112.521  1.00 43.64           C  
ATOM   2732  CG  ARG A 179     131.808 116.704 111.800  1.00 42.35           C  
ATOM   2733  CD  ARG A 179     131.442 118.033 111.168  1.00 43.90           C  
ATOM   2734  NE  ARG A 179     131.850 119.164 111.991  1.00 45.58           N  
ATOM   2735  CZ  ARG A 179     131.199 119.580 113.068  1.00 47.57           C  
ATOM   2736  NH1 ARG A 179     130.099 118.977 113.486  1.00 50.01           N  
ATOM   2737  NH2 ARG A 179     131.665 120.626 113.744  1.00 48.40           N  
ATOM   2751  N   ALA A 180     135.656 115.057 112.032  1.00 42.78           N  
ATOM   2752  CA  ALA A 180     137.101 114.972 111.927  1.00 41.77           C  
ATOM   2753  C   ALA A 180     137.720 116.363 112.054  1.00 45.72           C  
ATOM   2754  O   ALA A 180     137.100 117.362 111.680  1.00 49.51           O  
ATOM   2755  CB  ALA A 180     137.505 114.346 110.598  1.00 43.69           C  
ATOM   2761  N   PRO A 181     138.940 116.459 112.580  1.00 47.69           N  
ATOM   2762  CA  PRO A 181     139.554 117.779 112.760  1.00 51.30           C  
ATOM   2763  C   PRO A 181     139.705 118.510 111.435  1.00 52.99           C  
ATOM   2764  O   PRO A 181     140.068 117.920 110.416  1.00 55.17           O  
ATOM   2765  CB  PRO A 181     140.915 117.455 113.384  1.00 51.85           C  
ATOM   2766  CG  PRO A 181     141.182 116.048 113.002  1.00 48.31           C  
ATOM   2767  CD  PRO A 181     139.848 115.377 112.988  1.00 49.58           C  
ATOM   2775  N   GLY A 182     139.427 119.811 111.462  1.00 63.81           N  
ATOM   2776  CA  GLY A 182     139.551 120.654 110.298  1.00 63.09           C  
ATOM   2777  C   GLY A 182     138.329 120.698 109.406  1.00 65.10           C  
ATOM   2778  O   GLY A 182     138.233 121.592 108.558  1.00 70.13           O  
ATOM   2782  N   LEU A 183     137.391 119.772 109.575  1.00 55.18           N  
ATOM   2783  CA  LEU A 183     136.201 119.693 108.739  1.00 52.03           C  
ATOM   2784  C   LEU A 183     135.054 120.420 109.425  1.00 55.90           C  
ATOM   2785  O   LEU A 183     134.760 120.159 110.595  1.00 60.93           O  
ATOM   2786  CB  LEU A 183     135.827 118.234 108.474  1.00 55.24           C  
ATOM   2787  CG  LEU A 183     134.519 117.970 107.730  1.00 56.99           C  
ATOM   2788  CD1 LEU A 183     134.437 118.806 106.472  1.00 60.90           C  
ATOM   2789  CD2 LEU A 183     134.395 116.495 107.396  1.00 50.18           C  
ATOM   2801  N   SER A 184     134.413 121.329 108.698  1.00 55.99           N  
ATOM   2802  CA  SER A 184     133.340 122.150 109.237  1.00 60.57           C  
ATOM   2803  C   SER A 184     131.980 121.574 108.858  1.00 58.74           C  
ATOM   2804  O   SER A 184     131.863 120.671 108.029  1.00 62.53           O  
ATOM   2805  CB  SER A 184     133.463 123.590 108.734  1.00 61.78           C  
ATOM   2806  OG  SER A 184     132.526 124.433 109.378  1.00 62.93           O  
ATOM   2812  N   LEU A 185     130.938 122.117 109.490  1.00 53.54           N  
ATOM   2813  CA  LEU A 185     129.584 121.653 109.213  1.00 52.03           C  
ATOM   2814  C   LEU A 185     129.187 121.939 107.772  1.00 53.61           C  
ATOM   2815  O   LEU A 185     128.594 121.087 107.102  1.00 58.14           O  
ATOM   2816  CB  LEU A 185     128.600 122.316 110.177  1.00 51.78           C  
ATOM   2817  CG  LEU A 185     127.373 121.492 110.566  1.00 50.54           C  
ATOM   2818  CD1 LEU A 185     127.763 120.342 111.473  1.00 51.52           C  
ATOM   2819  CD2 LEU A 185     126.338 122.370 111.240  1.00 53.37           C  
ATOM   2831  N   TYR A 186     129.513 123.132 107.276  1.00 54.96           N  
ATOM   2832  CA  TYR A 186     129.096 123.529 105.937  1.00 57.87           C  
ATOM   2833  C   TYR A 186     129.703 122.645 104.854  1.00 59.58           C  
ATOM   2834  O   TYR A 186     129.136 122.549 103.762  1.00 57.06           O  
ATOM   2835  CB  TYR A 186     129.470 124.999 105.718  1.00 60.03           C  
ATOM   2836  CG  TYR A 186     129.012 125.607 104.409  1.00 57.55           C  
ATOM   2837  CD1 TYR A 186     129.626 125.276 103.209  1.00 62.32           C  
ATOM   2838  CD2 TYR A 186     127.970 126.521 104.378  1.00 56.41           C  
ATOM   2839  CE1 TYR A 186     129.213 125.833 102.018  1.00 66.01           C  
ATOM   2840  CE2 TYR A 186     127.549 127.083 103.192  1.00 61.91           C  
ATOM   2841  CZ  TYR A 186     128.175 126.736 102.015  1.00 67.22           C  
ATOM   2842  OH  TYR A 186     127.761 127.292 100.827  1.00 62.20           O  
ATOM   2852  N   GLN A 187     130.824 121.982 105.133  1.00 60.51           N  
ATOM   2853  CA  GLN A 187     131.554 121.224 104.126  1.00 58.55           C  
ATOM   2854  C   GLN A 187     131.282 119.726 104.189  1.00 57.33           C  
ATOM   2855  O   GLN A 187     132.006 118.952 103.558  1.00 57.26           O  
ATOM   2856  CB  GLN A 187     133.054 121.478 104.269  1.00 56.38           C  
ATOM   2857  CG  GLN A 187     133.465 122.907 103.985  1.00 55.40           C  
ATOM   2858  CD  GLN A 187     134.771 123.273 104.651  1.00 63.13           C  
ATOM   2859  OE1 GLN A 187     135.836 122.799 104.258  1.00 67.03           O  
ATOM   2860  NE2 GLN A 187     134.698 124.121 105.669  1.00 63.54           N  
ATOM   2869  N   MET A 188     130.265 119.299 104.929  1.00 47.72           N  
ATOM   2870  CA  MET A 188     129.972 117.880 105.021  1.00 43.94           C  
ATOM   2871  C   MET A 188     129.455 117.358 103.680  1.00 46.34           C  
ATOM   2872  O   MET A 188     128.911 118.119 102.877  1.00 52.51           O  
ATOM   2873  CB  MET A 188     128.934 117.618 106.107  1.00 47.71           C  
ATOM   2874  CG  MET A 188     129.518 117.193 107.440  1.00 49.51           C  
ATOM   2875  SD  MET A 188     128.264 116.569 108.571  1.00 62.49           S  
ATOM   2876  CE  MET A 188     127.136 117.955 108.625  1.00 50.75           C  
ATOM   2886  N   PRO A 189     129.613 116.062 103.411  1.00 34.92           N  
ATOM   2887  CA  PRO A 189     129.055 115.501 102.177  1.00 37.09           C  
ATOM   2888  C   PRO A 189     127.543 115.651 102.139  1.00 44.55           C  
ATOM   2889  O   PRO A 189     126.872 115.669 103.172  1.00 49.93           O  
ATOM   2890  CB  PRO A 189     129.473 114.028 102.232  1.00 36.83           C  
ATOM   2891  CG  PRO A 189     130.626 113.990 103.159  1.00 38.65           C  
ATOM   2892  CD  PRO A 189     130.378 115.060 104.169  1.00 38.65           C  
ATOM   2900  N   LEU A 190     127.007 115.760 100.921  1.00 45.77           N  
ATOM   2901  CA  LEU A 190     125.587 116.062 100.763  1.00 45.22           C  
ATOM   2902  C   LEU A 190     124.702 114.984 101.377  1.00 48.45           C  
ATOM   2903  O   LEU A 190     123.627 115.293 101.905  1.00 49.01           O  
ATOM   2904  CB  LEU A 190     125.261 116.244  99.283  1.00 36.71           C  
ATOM   2905  CG  LEU A 190     125.718 117.590  98.720  1.00 43.98           C  
ATOM   2906  CD1 LEU A 190     125.828 117.548  97.211  1.00 48.30           C  
ATOM   2907  CD2 LEU A 190     124.770 118.690  99.150  1.00 51.59           C  
ATOM   2919  N   PHE A 191     125.125 113.721 101.319  1.00 43.16           N  
ATOM   2920  CA  PHE A 191     124.331 112.655 101.920  1.00 41.26           C  
ATOM   2921  C   PHE A 191     124.166 112.875 103.418  1.00 43.81           C  
ATOM   2922  O   PHE A 191     123.075 112.679 103.970  1.00 55.55           O  
ATOM   2923  CB  PHE A 191     124.981 111.302 101.642  1.00 35.87           C  
ATOM   2924  CG  PHE A 191     124.203 110.135 102.166  1.00 31.81           C  
ATOM   2925  CD1 PHE A 191     123.075 109.689 101.507  1.00 37.90           C  
ATOM   2926  CD2 PHE A 191     124.605 109.479 103.310  1.00 25.03           C  
ATOM   2927  CE1 PHE A 191     122.360 108.614 101.984  1.00 33.92           C  
ATOM   2928  CE2 PHE A 191     123.893 108.404 103.790  1.00 37.05           C  
ATOM   2929  CZ  PHE A 191     122.769 107.971 103.126  1.00 36.41           C  
ATOM   2939  N   ALA A 192     125.241 113.282 104.096  1.00 32.81           N  
ATOM   2940  CA  ALA A 192     125.144 113.560 105.523  1.00 38.27           C  
ATOM   2941  C   ALA A 192     124.178 114.705 105.792  1.00 44.91           C  
ATOM   2942  O   ALA A 192     123.422 114.671 106.769  1.00 51.44           O  
ATOM   2943  CB  ALA A 192     126.526 113.877 106.090  1.00 37.71           C  
ATOM   2949  N   TRP A 193     124.189 115.731 104.940  1.00 39.90           N  
ATOM   2950  CA  TRP A 193     123.245 116.831 105.109  1.00 47.58           C  
ATOM   2951  C   TRP A 193     121.808 116.352 104.949  1.00 48.72           C  
ATOM   2952  O   TRP A 193     120.920 116.755 105.712  1.00 47.83           O  
ATOM   2953  CB  TRP A 193     123.552 117.940 104.106  1.00 46.58           C  
ATOM   2954  CG  TRP A 193     124.376 119.043 104.675  1.00 45.08           C  
ATOM   2955  CD1 TRP A 193     125.632 119.403 104.298  1.00 47.47           C  
ATOM   2956  CD2 TRP A 193     124.002 119.937 105.728  1.00 45.34           C  
ATOM   2957  NE1 TRP A 193     126.066 120.465 105.049  1.00 46.96           N  
ATOM   2958  CE2 TRP A 193     125.081 120.811 105.935  1.00 44.50           C  
ATOM   2959  CE3 TRP A 193     122.858 120.081 106.515  1.00 50.97           C  
ATOM   2960  CZ2 TRP A 193     125.053 121.815 106.895  1.00 47.06           C  
ATOM   2961  CZ3 TRP A 193     122.832 121.078 107.468  1.00 53.46           C  
ATOM   2962  CH2 TRP A 193     123.921 121.932 107.650  1.00 49.45           C  
ATOM   2973  N   ALA A 194     121.557 115.498 103.956  1.00 34.02           N  
ATOM   2974  CA  ALA A 194     120.212 114.964 103.775  1.00 31.79           C  
ATOM   2975  C   ALA A 194     119.774 114.171 104.998  1.00 35.31           C  
ATOM   2976  O   ALA A 194     118.630 114.294 105.456  1.00 40.44           O  
ATOM   2977  CB  ALA A 194     120.157 114.090 102.525  1.00 32.68           C  
ATOM   2983  N   ILE A 195     120.674 113.352 105.542  1.00 30.21           N  
ATOM   2984  CA  ILE A 195     120.339 112.580 106.735  1.00 24.63           C  
ATOM   2985  C   ILE A 195     120.040 113.510 107.904  1.00 37.71           C  
ATOM   2986  O   ILE A 195     119.099 113.281 108.673  1.00 44.60           O  
ATOM   2987  CB  ILE A 195     121.472 111.595 107.070  1.00 22.17           C  
ATOM   2988  CG1 ILE A 195     121.516 110.470 106.036  1.00 27.16           C  
ATOM   2989  CG2 ILE A 195     121.282 111.031 108.461  1.00 32.56           C  
ATOM   2990  CD1 ILE A 195     120.439 109.429 106.212  1.00 36.63           C  
ATOM   3002  N   MET A 196     120.832 114.574 108.058  1.00 40.38           N  
ATOM   3003  CA  MET A 196     120.583 115.524 109.137  1.00 37.71           C  
ATOM   3004  C   MET A 196     119.208 116.158 109.002  1.00 41.83           C  
ATOM   3005  O   MET A 196     118.476 116.297 109.990  1.00 42.16           O  
ATOM   3006  CB  MET A 196     121.651 116.614 109.141  1.00 36.67           C  
ATOM   3007  CG  MET A 196     121.890 117.226 110.504  1.00 38.44           C  
ATOM   3008  SD  MET A 196     123.245 118.408 110.499  1.00 61.73           S  
ATOM   3009  CE  MET A 196     123.221 118.948 112.203  1.00 52.84           C  
ATOM   3019  N   ILE A 197     118.844 116.561 107.787  1.00 39.34           N  
ATOM   3020  CA  ILE A 197     117.565 117.233 107.589  1.00 35.90           C  
ATOM   3021  C   ILE A 197     116.408 116.277 107.862  1.00 38.21           C  
ATOM   3022  O   ILE A 197     115.412 116.649 108.500  1.00 43.31           O  
ATOM   3023  CB  ILE A 197     117.502 117.830 106.175  1.00 37.65           C  
ATOM   3024  CG1 ILE A 197     118.435 119.038 106.083  1.00 41.12           C  
ATOM   3025  CG2 ILE A 197     116.091 118.244 105.834  1.00 39.05           C  
ATOM   3026  CD1 ILE A 197     118.891 119.351 104.685  1.00 43.37           C  
ATOM   3038  N   THR A 198     116.515 115.033 107.388  1.00 31.42           N  
ATOM   3039  CA  THR A 198     115.468 114.059 107.682  1.00 31.60           C  
ATOM   3040  C   THR A 198     115.352 113.824 109.182  1.00 37.05           C  
ATOM   3041  O   THR A 198     114.242 113.700 109.715  1.00 41.78           O  
ATOM   3042  CB  THR A 198     115.738 112.738 106.963  1.00 29.40           C  
ATOM   3043  OG1 THR A 198     116.957 112.166 107.446  1.00 44.25           O  
ATOM   3044  CG2 THR A 198     115.831 112.945 105.464  1.00 36.39           C  
ATOM   3052  N   SER A 199     116.486 113.754 109.880  1.00 32.37           N  
ATOM   3053  CA  SER A 199     116.448 113.564 111.325  1.00 31.75           C  
ATOM   3054  C   SER A 199     115.749 114.729 112.011  1.00 39.22           C  
ATOM   3055  O   SER A 199     114.944 114.527 112.928  1.00 47.56           O  
ATOM   3056  CB  SER A 199     117.865 113.399 111.866  1.00 33.73           C  
ATOM   3057  OG  SER A 199     118.510 112.296 111.257  1.00 42.60           O  
ATOM   3063  N   ILE A 200     116.044 115.957 111.584  1.00 37.07           N  
ATOM   3064  CA  ILE A 200     115.394 117.120 112.184  1.00 36.06           C  
ATOM   3065  C   ILE A 200     113.888 117.044 111.975  1.00 41.77           C  
ATOM   3066  O   ILE A 200     113.099 117.272 112.902  1.00 45.09           O  
ATOM   3067  CB  ILE A 200     115.973 118.422 111.603  1.00 24.37           C  
ATOM   3068  CG1 ILE A 200     117.366 118.686 112.169  1.00 31.87           C  
ATOM   3069  CG2 ILE A 200     115.052 119.590 111.909  1.00 29.48           C  
ATOM   3070  CD1 ILE A 200     118.140 119.740 111.411  1.00 43.57           C  
ATOM   3082  N   LEU A 201     113.464 116.720 110.751  1.00 32.26           N  
ATOM   3083  CA  LEU A 201     112.032 116.657 110.473  1.00 27.58           C  
ATOM   3084  C   LEU A 201     111.353 115.589 111.321  1.00 27.22           C  
ATOM   3085  O   LEU A 201     110.277 115.824 111.888  1.00 30.07           O  
ATOM   3086  CB  LEU A 201     111.795 116.390 108.987  1.00 28.72           C  
ATOM   3087  CG  LEU A 201     111.844 117.600 108.053  1.00 31.47           C  
ATOM   3088  CD1 LEU A 201     111.595 117.171 106.620  1.00 31.37           C  
ATOM   3089  CD2 LEU A 201     110.838 118.657 108.471  1.00 33.74           C  
ATOM   3101  N   LEU A 202     111.961 114.405 111.415  1.00 29.18           N  
ATOM   3102  CA  LEU A 202     111.384 113.346 112.237  1.00 32.02           C  
ATOM   3103  C   LEU A 202     111.259 113.797 113.684  1.00 30.97           C  
ATOM   3104  O   LEU A 202     110.191 113.679 114.298  1.00 42.09           O  
ATOM   3105  CB  LEU A 202     112.242 112.084 112.147  1.00 31.95           C  
ATOM   3106  CG  LEU A 202     111.909 111.077 111.048  1.00 39.62           C  
ATOM   3107  CD1 LEU A 202     112.943 109.970 111.033  1.00 40.32           C  
ATOM   3108  CD2 LEU A 202     110.522 110.498 111.238  1.00 39.46           C  
ATOM   3120  N   LEU A 203     112.344 114.340 114.238  1.00 29.66           N  
ATOM   3121  CA  LEU A 203     112.334 114.760 115.633  1.00 36.28           C  
ATOM   3122  C   LEU A 203     111.250 115.797 115.884  1.00 36.75           C  
ATOM   3123  O   LEU A 203     110.608 115.792 116.939  1.00 44.67           O  
ATOM   3124  CB  LEU A 203     113.707 115.312 116.012  1.00 35.94           C  
ATOM   3125  CG  LEU A 203     113.904 115.777 117.453  1.00 33.80           C  
ATOM   3126  CD1 LEU A 203     114.211 114.597 118.348  1.00 38.19           C  
ATOM   3127  CD2 LEU A 203     115.017 116.804 117.526  1.00 37.16           C  
ATOM   3139  N   LEU A 204     111.029 116.696 114.925  1.00 26.63           N  
ATOM   3140  CA  LEU A 204     110.040 117.747 115.131  1.00 26.45           C  
ATOM   3141  C   LEU A 204     108.608 117.246 114.983  1.00 34.01           C  
ATOM   3142  O   LEU A 204     107.719 117.736 115.687  1.00 38.68           O  
ATOM   3143  CB  LEU A 204     110.279 118.898 114.153  1.00 35.22           C  
ATOM   3144  CG  LEU A 204     111.368 119.924 114.482  1.00 37.90           C  
ATOM   3145  CD1 LEU A 204     111.170 121.172 113.642  1.00 38.31           C  
ATOM   3146  CD2 LEU A 204     111.394 120.284 115.956  1.00 41.74           C  
ATOM   3158  N   THR A 205     108.352 116.288 114.089  1.00 39.77           N  
ATOM   3159  CA  THR A 205     106.974 115.960 113.735  1.00 30.35           C  
ATOM   3160  C   THR A 205     106.433 114.692 114.385  1.00 36.32           C  
ATOM   3161  O   THR A 205     105.221 114.605 114.599  1.00 44.69           O  
ATOM   3162  CB  THR A 205     106.839 115.817 112.217  1.00 24.69           C  
ATOM   3163  OG1 THR A 205     107.734 114.804 111.747  1.00 35.85           O  
ATOM   3164  CG2 THR A 205     107.157 117.134 111.535  1.00 36.05           C  
ATOM   3172  N   LEU A 206     107.270 113.704 114.701  1.00 36.04           N  
ATOM   3173  CA  LEU A 206     106.743 112.433 115.198  1.00 30.20           C  
ATOM   3174  C   LEU A 206     105.867 112.584 116.437  1.00 33.72           C  
ATOM   3175  O   LEU A 206     104.779 111.979 116.477  1.00 37.77           O  
ATOM   3176  CB  LEU A 206     107.907 111.476 115.473  1.00 30.74           C  
ATOM   3177  CG  LEU A 206     108.281 110.415 114.429  1.00 38.63           C  
ATOM   3178  CD1 LEU A 206     108.965 109.246 115.107  1.00 45.48           C  
ATOM   3179  CD2 LEU A 206     107.090 109.916 113.631  1.00 30.50           C  
ATOM   3191  N   PRO A 207     106.259 113.334 117.469  1.00 32.85           N  
ATOM   3192  CA  PRO A 207     105.435 113.364 118.687  1.00 31.69           C  
ATOM   3193  C   PRO A 207     104.017 113.863 118.465  1.00 39.07           C  
ATOM   3194  O   PRO A 207     103.117 113.474 119.219  1.00 47.37           O  
ATOM   3195  CB  PRO A 207     106.222 114.292 119.623  1.00 33.57           C  
ATOM   3196  CG  PRO A 207     107.207 114.990 118.771  1.00 36.92           C  
ATOM   3197  CD  PRO A 207     107.518 114.071 117.649  1.00 36.26           C  
ATOM   3205  N   VAL A 208     103.779 114.713 117.467  1.00 35.25           N  
ATOM   3206  CA  VAL A 208     102.415 115.171 117.208  1.00 27.96           C  
ATOM   3207  C   VAL A 208     101.533 113.994 116.809  1.00 34.11           C  
ATOM   3208  O   VAL A 208     100.420 113.820 117.327  1.00 43.54           O  
ATOM   3209  CB  VAL A 208     102.411 116.269 116.131  1.00 26.51           C  
ATOM   3210  CG1 VAL A 208     101.001 116.517 115.638  1.00 27.87           C  
ATOM   3211  CG2 VAL A 208     103.015 117.545 116.677  1.00 41.41           C  
ATOM   3221  N   LEU A 209     102.018 113.163 115.885  1.00 29.97           N  
ATOM   3222  CA  LEU A 209     101.271 111.964 115.528  1.00 30.93           C  
ATOM   3223  C   LEU A 209     101.152 111.028 116.719  1.00 36.77           C  
ATOM   3224  O   LEU A 209     100.126 110.364 116.889  1.00 43.66           O  
ATOM   3225  CB  LEU A 209     101.927 111.240 114.355  1.00 27.37           C  
ATOM   3226  CG  LEU A 209     101.404 109.811 114.144  1.00 29.67           C  
ATOM   3227  CD1 LEU A 209     101.194 109.492 112.682  1.00 35.05           C  
ATOM   3228  CD2 LEU A 209     102.352 108.793 114.762  1.00 29.29           C  
ATOM   3240  N   ALA A 210     102.200 110.932 117.538  1.00 32.57           N  
ATOM   3241  CA  ALA A 210     102.105 110.083 118.723  1.00 27.65           C  
ATOM   3242  C   ALA A 210     100.939 110.517 119.602  1.00 32.79           C  
ATOM   3243  O   ALA A 210     100.127 109.691 120.038  1.00 41.94           O  
ATOM   3244  CB  ALA A 210     103.415 110.125 119.506  1.00 29.13           C  
ATOM   3250  N   GLY A 211     100.833 111.820 119.855  1.00 31.79           N  
ATOM   3251  CA  GLY A 211      99.739 112.322 120.669  1.00 35.43           C  
ATOM   3252  C   GLY A 211      98.382 112.078 120.038  1.00 37.60           C  
ATOM   3253  O   GLY A 211      97.437 111.663 120.714  1.00 45.98           O  
ATOM   3257  N   GLY A 212      98.263 112.338 118.735  1.00 32.74           N  
ATOM   3258  CA  GLY A 212      96.991 112.103 118.069  1.00 31.31           C  
ATOM   3259  C   GLY A 212      96.567 110.648 118.127  1.00 34.03           C  
ATOM   3260  O   GLY A 212      95.403 110.333 118.397  1.00 44.03           O  
ATOM   3264  N   LEU A 213      97.510 109.738 117.886  1.00 36.91           N  
ATOM   3265  CA  LEU A 213      97.194 108.318 117.915  1.00 38.52           C  
ATOM   3266  C   LEU A 213      96.826 107.865 119.319  1.00 43.17           C  
ATOM   3267  O   LEU A 213      95.932 107.030 119.487  1.00 48.95           O  
ATOM   3268  CB  LEU A 213      98.372 107.506 117.381  1.00 37.17           C  
ATOM   3269  CG  LEU A 213      98.524 107.459 115.860  1.00 35.95           C  
ATOM   3270  CD1 LEU A 213      99.740 106.641 115.483  1.00 37.35           C  
ATOM   3271  CD2 LEU A 213      97.283 106.889 115.200  1.00 37.41           C  
ATOM   3283  N   PHE A 214      97.496 108.393 120.346  1.00 49.66           N  
ATOM   3284  CA  PHE A 214      97.116 108.002 121.700  1.00 48.57           C  
ATOM   3285  C   PHE A 214      95.742 108.548 122.064  1.00 48.61           C  
ATOM   3286  O   PHE A 214      94.980 107.890 122.780  1.00 50.24           O  
ATOM   3287  CB  PHE A 214      98.152 108.462 122.720  1.00 50.29           C  
ATOM   3288  CG  PHE A 214      98.021 107.769 124.045  1.00 57.48           C  
ATOM   3289  CD1 PHE A 214      97.100 108.206 124.980  1.00 57.59           C  
ATOM   3290  CD2 PHE A 214      98.795 106.662 124.344  1.00 56.58           C  
ATOM   3291  CE1 PHE A 214      96.966 107.564 126.196  1.00 53.18           C  
ATOM   3292  CE2 PHE A 214      98.666 106.017 125.559  1.00 58.38           C  
ATOM   3293  CZ  PHE A 214      97.749 106.469 126.485  1.00 54.00           C  
ATOM   3303  N   MET A 215      95.404 109.747 121.589  1.00 49.98           N  
ATOM   3304  CA  MET A 215      94.051 110.250 121.805  1.00 50.42           C  
ATOM   3305  C   MET A 215      93.025 109.332 121.155  1.00 44.14           C  
ATOM   3306  O   MET A 215      92.005 108.991 121.767  1.00 52.78           O  
ATOM   3307  CB  MET A 215      93.919 111.669 121.256  1.00 50.09           C  
ATOM   3308  CG  MET A 215      94.046 112.753 122.305  1.00 49.88           C  
ATOM   3309  SD  MET A 215      93.930 114.405 121.599  1.00 59.25           S  
ATOM   3310  CE  MET A 215      95.658 114.771 121.327  1.00 46.87           C  
ATOM   3320  N   LEU A 216      93.286 108.908 119.917  1.00 39.39           N  
ATOM   3321  CA  LEU A 216      92.370 107.983 119.255  1.00 45.68           C  
ATOM   3322  C   LEU A 216      92.263 106.673 120.026  1.00 48.78           C  
ATOM   3323  O   LEU A 216      91.170 106.117 120.173  1.00 46.16           O  
ATOM   3324  CB  LEU A 216      92.830 107.722 117.821  1.00 50.64           C  
ATOM   3325  CG  LEU A 216      92.184 106.534 117.106  1.00 45.60           C  
ATOM   3326  CD1 LEU A 216      90.679 106.692 117.064  1.00 45.70           C  
ATOM   3327  CD2 LEU A 216      92.742 106.390 115.705  1.00 44.93           C  
ATOM   3339  N   PHE A 217      93.392 106.163 120.520  1.00 50.63           N  
ATOM   3340  CA  PHE A 217      93.385 104.905 121.260  1.00 48.72           C  
ATOM   3341  C   PHE A 217      92.579 105.027 122.546  1.00 50.05           C  
ATOM   3342  O   PHE A 217      91.842 104.107 122.915  1.00 55.03           O  
ATOM   3343  CB  PHE A 217      94.820 104.477 121.561  1.00 47.11           C  
ATOM   3344  CG  PHE A 217      94.930 103.367 122.566  1.00 42.17           C  
ATOM   3345  CD1 PHE A 217      94.892 102.047 122.163  1.00 45.71           C  
ATOM   3346  CD2 PHE A 217      95.090 103.644 123.910  1.00 47.36           C  
ATOM   3347  CE1 PHE A 217      95.001 101.027 123.082  1.00 48.95           C  
ATOM   3348  CE2 PHE A 217      95.199 102.627 124.832  1.00 49.06           C  
ATOM   3349  CZ  PHE A 217      95.155 101.319 124.417  1.00 50.48           C  
ATOM   3359  N   SER A 218      92.715 106.152 123.250  1.00 49.09           N  
ATOM   3360  CA  SER A 218      91.954 106.342 124.478  1.00 49.09           C  
ATOM   3361  C   SER A 218      90.474 106.545 124.191  1.00 57.39           C  
ATOM   3362  O   SER A 218      89.630 106.189 125.020  1.00 58.42           O  
ATOM   3363  CB  SER A 218      92.496 107.533 125.260  1.00 54.66           C  
ATOM   3364  OG  SER A 218      91.828 108.722 124.884  1.00 60.21           O  
ATOM   3370  N   ASP A 219      90.139 107.110 123.031  1.00 62.30           N  
ATOM   3371  CA  ASP A 219      88.740 107.340 122.695  1.00 57.11           C  
ATOM   3372  C   ASP A 219      87.941 106.051 122.565  1.00 50.56           C  
ATOM   3373  O   ASP A 219      86.708 106.108 122.576  1.00 54.38           O  
ATOM   3374  CB  ASP A 219      88.641 108.133 121.392  1.00 56.94           C  
ATOM   3375  CG  ASP A 219      87.403 108.999 121.333  1.00 59.76           C  
ATOM   3376  OD1 ASP A 219      87.429 110.115 121.892  1.00 56.50           O  
ATOM   3377  OD2 ASP A 219      86.404 108.564 120.725  1.00 65.22           O  
ATOM   3382  N   ARG A 220      88.602 104.902 122.442  1.00 51.13           N  
ATOM   3383  CA  ARG A 220      87.910 103.628 122.309  1.00 55.55           C  
ATOM   3384  C   ARG A 220      87.769 102.875 123.624  1.00 59.39           C  
ATOM   3385  O   ARG A 220      86.891 102.012 123.729  1.00 64.37           O  
ATOM   3386  CB  ARG A 220      88.645 102.726 121.311  1.00 57.35           C  
ATOM   3387  CG  ARG A 220      89.064 103.412 120.024  1.00 52.51           C  
ATOM   3388  CD  ARG A 220      90.031 102.553 119.230  1.00 50.12           C  
ATOM   3389  NE  ARG A 220      89.808 101.129 119.448  1.00 50.25           N  
ATOM   3390  CZ  ARG A 220      88.890 100.408 118.820  1.00 51.26           C  
ATOM   3391  NH1 ARG A 220      88.083 100.946 117.922  1.00 54.71           N  
ATOM   3392  NH2 ARG A 220      88.779  99.114 119.101  1.00 52.66           N  
ATOM   3406  N   ASN A 221      88.601 103.173 124.618  1.00 58.94           N  
ATOM   3407  CA  ASN A 221      88.662 102.393 125.849  1.00 60.19           C  
ATOM   3408  C   ASN A 221      88.336 103.193 127.098  1.00 62.45           C  
ATOM   3409  O   ASN A 221      87.576 102.718 127.944  1.00 64.35           O  
ATOM   3410  CB  ASN A 221      90.056 101.780 125.995  1.00 56.80           C  
ATOM   3411  CG  ASN A 221      90.553 101.173 124.708  1.00 53.54           C  
ATOM   3412  OD1 ASN A 221      89.767 100.701 123.891  1.00 52.88           O  
ATOM   3413  ND2 ASN A 221      91.863 101.196 124.510  1.00 52.65           N  
ATOM   3420  N   LEU A 222      88.891 104.393 127.243  1.00 69.77           N  
ATOM   3421  CA  LEU A 222      88.701 105.198 128.441  1.00 67.12           C  
ATOM   3422  C   LEU A 222      87.506 106.137 128.337  1.00 70.63           C  
ATOM   3423  O   LEU A 222      87.302 106.960 129.234  1.00 72.12           O  
ATOM   3424  CB  LEU A 222      89.970 105.999 128.735  1.00 66.17           C  
ATOM   3425  CG  LEU A 222      91.259 105.174 128.741  1.00 67.82           C  
ATOM   3426  CD1 LEU A 222      92.445 106.032 129.138  1.00 70.55           C  
ATOM   3427  CD2 LEU A 222      91.132 103.980 129.669  1.00 69.18           C  
ATOM   3439  N   ASN A 223      86.721 106.036 127.265  1.00 88.67           N  
ATOM   3440  CA  ASN A 223      85.484 106.797 127.103  1.00 88.86           C  
ATOM   3441  C   ASN A 223      85.731 108.298 126.986  1.00 90.86           C  
ATOM   3442  O   ASN A 223      84.891 109.102 127.395  1.00 91.27           O  
ATOM   3443  CB  ASN A 223      84.507 106.512 128.247  1.00 90.22           C  
ATOM   3444  CG  ASN A 223      83.951 105.108 128.197  1.00 90.85           C  
ATOM   3445  OD1 ASN A 223      82.796 104.899 127.831  1.00 96.06           O  
ATOM   3446  ND2 ASN A 223      84.774 104.134 128.560  1.00 89.60           N  
ATOM   3453  N   THR A 224      86.871 108.696 126.431  1.00 72.20           N  
ATOM   3454  CA  THR A 224      87.057 110.088 126.063  1.00 66.73           C  
ATOM   3455  C   THR A 224      86.222 110.406 124.823  1.00 69.68           C  
ATOM   3456  O   THR A 224      85.736 109.514 124.123  1.00 70.92           O  
ATOM   3457  CB  THR A 224      88.533 110.389 125.808  1.00 65.69           C  
ATOM   3458  OG1 THR A 224      89.126 109.313 125.073  1.00 65.25           O  
ATOM   3459  CG2 THR A 224      89.271 110.564 127.119  1.00 68.54           C  
ATOM   3467  N   SER A 225      86.048 111.696 124.555  1.00 68.37           N  
ATOM   3468  CA  SER A 225      85.178 112.150 123.473  1.00 63.79           C  
ATOM   3469  C   SER A 225      85.880 113.214 122.637  1.00 63.32           C  
ATOM   3470  O   SER A 225      85.319 114.265 122.326  1.00 68.26           O  
ATOM   3471  CB  SER A 225      83.863 112.680 124.035  1.00 68.04           C  
ATOM   3472  OG  SER A 225      84.098 113.545 125.131  1.00 72.65           O  
ATOM   3478  N   PHE A 226      87.132 112.950 122.263  1.00 60.47           N  
ATOM   3479  CA  PHE A 226      87.862 113.899 121.429  1.00 59.21           C  
ATOM   3480  C   PHE A 226      87.318 113.916 120.006  1.00 63.58           C  
ATOM   3481  O   PHE A 226      87.090 114.986 119.432  1.00 62.84           O  
ATOM   3482  CB  PHE A 226      89.350 113.554 121.425  1.00 63.49           C  
ATOM   3483  CG  PHE A 226      90.061 113.927 122.688  1.00 61.27           C  
ATOM   3484  CD1 PHE A 226      90.221 115.253 123.040  1.00 58.79           C  
ATOM   3485  CD2 PHE A 226      90.574 112.952 123.522  1.00 61.14           C  
ATOM   3486  CE1 PHE A 226      90.877 115.598 124.200  1.00 57.55           C  
ATOM   3487  CE2 PHE A 226      91.229 113.292 124.682  1.00 62.40           C  
ATOM   3488  CZ  PHE A 226      91.381 114.617 125.022  1.00 62.41           C  
ATOM   3498  N   TYR A 227      87.105 112.738 119.419  1.00 61.12           N  
ATOM   3499  CA  TYR A 227      86.671 112.612 118.033  1.00 56.09           C  
ATOM   3500  C   TYR A 227      85.245 112.083 117.927  1.00 57.79           C  
ATOM   3501  O   TYR A 227      84.891 111.431 116.943  1.00 57.23           O  
ATOM   3502  CB  TYR A 227      87.622 111.703 117.258  1.00 49.57           C  
ATOM   3503  CG  TYR A 227      89.084 112.014 117.465  1.00 47.45           C  
ATOM   3504  CD1 TYR A 227      89.514 113.311 117.684  1.00 51.04           C  
ATOM   3505  CD2 TYR A 227      90.034 111.008 117.437  1.00 49.68           C  
ATOM   3506  CE1 TYR A 227      90.846 113.595 117.871  1.00 49.98           C  
ATOM   3507  CE2 TYR A 227      91.367 111.284 117.622  1.00 51.10           C  
ATOM   3508  CZ  TYR A 227      91.768 112.579 117.838  1.00 50.18           C  
ATOM   3509  OH  TYR A 227      93.099 112.859 118.025  1.00 56.18           O  
ATOM   3519  N   ALA A 228      84.419 112.348 118.935  1.00 70.04           N  
ATOM   3520  CA  ALA A 228      83.026 111.933 118.925  1.00 69.69           C  
ATOM   3521  C   ALA A 228      82.141 113.164 118.831  1.00 72.75           C  
ATOM   3522  O   ALA A 228      82.132 113.974 119.769  1.00 74.72           O  
ATOM   3523  CB  ALA A 228      82.692 111.133 120.181  1.00 72.84           C  
ATOM   3529  N   PRO A 229      81.390 113.365 117.743  1.00 69.51           N  
ATOM   3530  CA  PRO A 229      80.513 114.542 117.673  1.00 68.26           C  
ATOM   3531  C   PRO A 229      79.407 114.534 118.708  1.00 78.08           C  
ATOM   3532  O   PRO A 229      78.821 115.592 118.969  1.00 84.33           O  
ATOM   3533  CB  PRO A 229      79.946 114.474 116.251  1.00 67.79           C  
ATOM   3534  CG  PRO A 229      80.016 113.043 115.884  1.00 71.36           C  
ATOM   3535  CD  PRO A 229      81.219 112.480 116.578  1.00 70.53           C  
ATOM   3543  N   GLU A 230      79.097 113.380 119.301  1.00 86.13           N  
ATOM   3544  CA  GLU A 230      78.067 113.316 120.331  1.00 83.27           C  
ATOM   3545  C   GLU A 230      78.522 114.008 121.609  1.00 81.68           C  
ATOM   3546  O   GLU A 230      77.735 114.712 122.250  1.00 83.48           O  
ATOM   3547  CB  GLU A 230      77.701 111.846 120.579  1.00 84.16           C  
ATOM   3548  CG  GLU A 230      76.447 111.566 121.430  1.00 85.74           C  
ATOM   3549  CD  GLU A 230      76.530 112.014 122.881  1.00 87.16           C  
ATOM   3550  OE1 GLU A 230      77.621 112.380 123.354  1.00 87.64           O  
ATOM   3551  OE2 GLU A 230      75.480 111.992 123.559  1.00 90.70           O  
ATOM   3558  N   GLY A 231      79.782 113.822 121.994  1.00 77.46           N  
ATOM   3559  CA  GLY A 231      80.277 114.350 123.251  1.00 78.54           C  
ATOM   3560  C   GLY A 231      80.673 115.811 123.199  1.00 79.61           C  
ATOM   3561  O   GLY A 231      80.708 116.482 124.233  1.00 81.14           O  
ATOM   3565  N   GLY A 232      80.972 116.317 122.006  1.00 81.57           N  
ATOM   3566  CA  GLY A 232      81.358 117.706 121.857  1.00 83.95           C  
ATOM   3567  C   GLY A 232      82.616 117.897 121.037  1.00 82.12           C  
ATOM   3568  O   GLY A 232      83.069 119.028 120.843  1.00 83.91           O  
ATOM   3572  N   GLY A 233      83.194 116.798 120.550  1.00 69.64           N  
ATOM   3573  CA  GLY A 233      84.378 116.865 119.723  1.00 66.61           C  
ATOM   3574  C   GLY A 233      84.042 117.069 118.258  1.00 64.61           C  
ATOM   3575  O   GLY A 233      82.884 117.190 117.861  1.00 67.30           O  
ATOM   3579  N   ASP A 234      85.092 117.108 117.442  1.00 50.92           N  
ATOM   3580  CA  ASP A 234      84.958 117.266 115.998  1.00 56.67           C  
ATOM   3581  C   ASP A 234      85.763 116.160 115.331  1.00 48.28           C  
ATOM   3582  O   ASP A 234      86.986 116.067 115.559  1.00 48.05           O  
ATOM   3583  CB  ASP A 234      85.444 118.647 115.547  1.00 57.86           C  
ATOM   3584  CG  ASP A 234      84.742 119.139 114.290  1.00 60.97           C  
ATOM   3585  OD1 ASP A 234      83.654 118.622 113.962  1.00 60.27           O  
ATOM   3586  OD2 ASP A 234      85.280 120.052 113.629  1.00 53.72           O  
ATOM   3591  N   PRO A 235      85.149 115.306 114.506  1.00 45.93           N  
ATOM   3592  CA  PRO A 235      85.920 114.234 113.863  1.00 46.17           C  
ATOM   3593  C   PRO A 235      86.941 114.737 112.865  1.00 49.94           C  
ATOM   3594  O   PRO A 235      87.738 113.933 112.367  1.00 53.31           O  
ATOM   3595  CB  PRO A 235      84.842 113.393 113.174  1.00 47.45           C  
ATOM   3596  CG  PRO A 235      83.750 114.344 112.912  1.00 49.73           C  
ATOM   3597  CD  PRO A 235      83.746 115.307 114.059  1.00 51.56           C  
ATOM   3605  N   VAL A 236      86.940 116.036 112.551  1.00 42.74           N  
ATOM   3606  CA  VAL A 236      87.915 116.597 111.621  1.00 45.62           C  
ATOM   3607  C   VAL A 236      89.214 116.993 112.305  1.00 43.48           C  
ATOM   3608  O   VAL A 236      90.204 117.274 111.613  1.00 46.87           O  
ATOM   3609  CB  VAL A 236      87.326 117.822 110.895  1.00 42.15           C  
ATOM   3610  CG1 VAL A 236      87.402 119.052 111.779  1.00 47.23           C  
ATOM   3611  CG2 VAL A 236      88.047 118.058 109.586  1.00 37.21           C  
ATOM   3621  N   LEU A 237      89.247 117.027 113.638  1.00 40.12           N  
ATOM   3622  CA  LEU A 237      90.487 117.349 114.335  1.00 41.81           C  
ATOM   3623  C   LEU A 237      91.558 116.305 114.053  1.00 45.26           C  
ATOM   3624  O   LEU A 237      92.734 116.642 113.860  1.00 49.28           O  
ATOM   3625  CB  LEU A 237      90.226 117.456 115.836  1.00 36.99           C  
ATOM   3626  CG  LEU A 237      91.450 117.679 116.721  1.00 41.50           C  
ATOM   3627  CD1 LEU A 237      92.162 118.954 116.330  1.00 44.44           C  
ATOM   3628  CD2 LEU A 237      91.041 117.722 118.178  1.00 49.41           C  
ATOM   3640  N   TYR A 238      91.170 115.030 114.031  1.00 36.70           N  
ATOM   3641  CA  TYR A 238      92.138 113.977 113.762  1.00 35.09           C  
ATOM   3642  C   TYR A 238      92.828 114.201 112.428  1.00 34.87           C  
ATOM   3643  O   TYR A 238      94.017 113.909 112.283  1.00 43.90           O  
ATOM   3644  CB  TYR A 238      91.459 112.612 113.776  1.00 38.23           C  
ATOM   3645  CG  TYR A 238      92.401 111.474 113.466  1.00 39.58           C  
ATOM   3646  CD1 TYR A 238      93.093 110.828 114.475  1.00 40.16           C  
ATOM   3647  CD2 TYR A 238      92.604 111.052 112.164  1.00 36.67           C  
ATOM   3648  CE1 TYR A 238      93.955 109.792 114.196  1.00 37.49           C  
ATOM   3649  CE2 TYR A 238      93.464 110.021 111.877  1.00 32.92           C  
ATOM   3650  CZ  TYR A 238      94.136 109.394 112.896  1.00 33.01           C  
ATOM   3651  OH  TYR A 238      94.996 108.362 112.613  1.00 37.62           O  
ATOM   3661  N   GLN A 239      92.098 114.702 111.433  1.00 35.56           N  
ATOM   3662  CA  GLN A 239      92.715 114.953 110.137  1.00 36.09           C  
ATOM   3663  C   GLN A 239      93.839 115.972 110.264  1.00 34.26           C  
ATOM   3664  O   GLN A 239      94.944 115.762 109.751  1.00 40.73           O  
ATOM   3665  CB  GLN A 239      91.661 115.424 109.136  1.00 38.97           C  
ATOM   3666  CG  GLN A 239      90.402 114.572 109.123  1.00 42.35           C  
ATOM   3667  CD  GLN A 239      89.930 114.246 107.724  1.00 40.02           C  
ATOM   3668  OE1 GLN A 239      90.661 113.653 106.934  1.00 50.22           O  
ATOM   3669  NE2 GLN A 239      88.701 114.630 107.410  1.00 37.69           N  
ATOM   3678  N   HIS A 240      93.583 117.076 110.967  1.00 33.05           N  
ATOM   3679  CA  HIS A 240      94.627 118.071 111.183  1.00 37.20           C  
ATOM   3680  C   HIS A 240      95.824 117.454 111.891  1.00 40.39           C  
ATOM   3681  O   HIS A 240      96.968 117.584 111.439  1.00 38.61           O  
ATOM   3682  CB  HIS A 240      94.081 119.239 112.003  1.00 36.03           C  
ATOM   3683  CG  HIS A 240      93.284 120.223 111.208  1.00 40.76           C  
ATOM   3684  ND1 HIS A 240      93.682 120.677 109.970  1.00 44.03           N  
ATOM   3685  CD2 HIS A 240      92.114 120.847 111.480  1.00 38.94           C  
ATOM   3686  CE1 HIS A 240      92.789 121.534 109.511  1.00 48.27           C  
ATOM   3687  NE2 HIS A 240      91.827 121.655 110.408  1.00 45.07           N  
ATOM   3695  N   LEU A 241      95.575 116.771 113.009  1.00 42.59           N  
ATOM   3696  CA  LEU A 241      96.683 116.261 113.809  1.00 33.69           C  
ATOM   3697  C   LEU A 241      97.499 115.237 113.034  1.00 37.09           C  
ATOM   3698  O   LEU A 241      98.733 115.241 113.099  1.00 47.47           O  
ATOM   3699  CB  LEU A 241      96.159 115.658 115.111  1.00 28.26           C  
ATOM   3700  CG  LEU A 241      95.979 116.647 116.264  1.00 33.49           C  
ATOM   3701  CD1 LEU A 241      95.298 115.977 117.436  1.00 41.90           C  
ATOM   3702  CD2 LEU A 241      97.312 117.226 116.691  1.00 35.91           C  
ATOM   3714  N   PHE A 242      96.835 114.351 112.293  1.00 34.98           N  
ATOM   3715  CA  PHE A 242      97.556 113.329 111.546  1.00 26.30           C  
ATOM   3716  C   PHE A 242      98.330 113.938 110.388  1.00 30.61           C  
ATOM   3717  O   PHE A 242      99.513 113.640 110.199  1.00 42.61           O  
ATOM   3718  CB  PHE A 242      96.587 112.267 111.036  1.00 30.03           C  
ATOM   3719  CG  PHE A 242      97.251 111.169 110.259  1.00 27.37           C  
ATOM   3720  CD1 PHE A 242      97.752 110.054 110.901  1.00 29.81           C  
ATOM   3721  CD2 PHE A 242      97.372 111.251 108.887  1.00 34.33           C  
ATOM   3722  CE1 PHE A 242      98.363 109.044 110.189  1.00 31.17           C  
ATOM   3723  CE2 PHE A 242      97.982 110.243 108.172  1.00 35.82           C  
ATOM   3724  CZ  PHE A 242      98.477 109.140 108.824  1.00 29.64           C  
ATOM   3734  N   TRP A 243      97.686 114.795 109.593  1.00 28.71           N  
ATOM   3735  CA  TRP A 243      98.342 115.311 108.402  1.00 34.54           C  
ATOM   3736  C   TRP A 243      99.370 116.388 108.709  1.00 36.59           C  
ATOM   3737  O   TRP A 243     100.139 116.748 107.814  1.00 37.28           O  
ATOM   3738  CB  TRP A 243      97.303 115.846 107.416  1.00 32.50           C  
ATOM   3739  CG  TRP A 243      96.585 114.752 106.691  1.00 36.24           C  
ATOM   3740  CD1 TRP A 243      95.252 114.487 106.727  1.00 41.32           C  
ATOM   3741  CD2 TRP A 243      97.168 113.762 105.835  1.00 38.01           C  
ATOM   3742  NE1 TRP A 243      94.964 113.398 105.943  1.00 40.58           N  
ATOM   3743  CE2 TRP A 243      96.125 112.935 105.384  1.00 37.02           C  
ATOM   3744  CE3 TRP A 243      98.469 113.498 105.403  1.00 38.90           C  
ATOM   3745  CZ2 TRP A 243      96.342 111.864 104.524  1.00 37.50           C  
ATOM   3746  CZ3 TRP A 243      98.683 112.434 104.550  1.00 32.07           C  
ATOM   3747  CH2 TRP A 243      97.626 111.631 104.120  1.00 31.24           C  
ATOM   3758  N   PHE A 244      99.417 116.910 109.938  1.00 36.82           N  
ATOM   3759  CA  PHE A 244     100.563 117.731 110.309  1.00 26.91           C  
ATOM   3760  C   PHE A 244     101.847 116.919 110.310  1.00 24.67           C  
ATOM   3761  O   PHE A 244     102.932 117.493 110.169  1.00 31.29           O  
ATOM   3762  CB  PHE A 244     100.362 118.366 111.682  1.00 32.64           C  
ATOM   3763  CG  PHE A 244     101.440 119.343 112.054  1.00 37.07           C  
ATOM   3764  CD1 PHE A 244     101.455 120.616 111.514  1.00 39.90           C  
ATOM   3765  CD2 PHE A 244     102.440 118.989 112.938  1.00 38.80           C  
ATOM   3766  CE1 PHE A 244     102.445 121.516 111.853  1.00 37.77           C  
ATOM   3767  CE2 PHE A 244     103.431 119.887 113.279  1.00 37.78           C  
ATOM   3768  CZ  PHE A 244     103.432 121.151 112.735  1.00 31.77           C  
ATOM   3778  N   PHE A 245     101.747 115.601 110.475  1.00 27.03           N  
ATOM   3779  CA  PHE A 245     102.882 114.705 110.320  1.00 36.05           C  
ATOM   3780  C   PHE A 245     102.889 113.983 108.981  1.00 36.90           C  
ATOM   3781  O   PHE A 245     103.961 113.589 108.512  1.00 45.90           O  
ATOM   3782  CB  PHE A 245     102.888 113.655 111.435  1.00 25.46           C  
ATOM   3783  CG  PHE A 245     103.524 112.358 111.032  1.00 27.82           C  
ATOM   3784  CD1 PHE A 245     104.889 112.183 111.133  1.00 39.34           C  
ATOM   3785  CD2 PHE A 245     102.758 111.319 110.539  1.00 24.62           C  
ATOM   3786  CE1 PHE A 245     105.476 110.996 110.756  1.00 40.67           C  
ATOM   3787  CE2 PHE A 245     103.343 110.133 110.161  1.00 28.96           C  
ATOM   3788  CZ  PHE A 245     104.702 109.970 110.273  1.00 36.19           C  
ATOM   3798  N   GLY A 246     101.724 113.807 108.360  1.00 19.89           N  
ATOM   3799  CA  GLY A 246     101.654 112.997 107.158  1.00 24.56           C  
ATOM   3800  C   GLY A 246     102.521 113.528 106.034  1.00 33.22           C  
ATOM   3801  O   GLY A 246     103.112 112.754 105.279  1.00 33.57           O  
ATOM   3805  N   HIS A 247     102.554 114.846 105.890  1.00 33.03           N  
ATOM   3806  CA  HIS A 247     103.346 115.474 104.815  1.00 33.49           C  
ATOM   3807  C   HIS A 247     104.807 115.481 105.221  1.00 32.41           C  
ATOM   3808  O   HIS A 247     105.626 114.912 104.515  1.00 46.17           O  
ATOM   3809  CB  HIS A 247     102.897 116.886 104.485  1.00 32.61           C  
ATOM   3810  CG  HIS A 247     103.617 117.396 103.291  1.00 37.66           C  
ATOM   3811  ND1 HIS A 247     103.035 117.374 102.045  1.00 36.17           N  
ATOM   3812  CD2 HIS A 247     104.843 117.878 103.120  1.00 32.52           C  
ATOM   3813  CE1 HIS A 247     103.889 117.854 101.160  1.00 37.12           C  
ATOM   3814  NE2 HIS A 247     104.992 118.169 101.792  1.00 34.22           N  
ATOM   3822  N   PRO A 248     105.218 116.057 106.349  1.00 16.69           N  
ATOM   3823  CA  PRO A 248     106.611 116.014 106.652  1.00 29.94           C  
ATOM   3824  C   PRO A 248     107.173 114.590 106.595  1.00 31.42           C  
ATOM   3825  O   PRO A 248     108.339 114.497 106.685  1.00 34.23           O  
ATOM   3826  CB  PRO A 248     106.697 116.579 108.056  1.00 28.40           C  
ATOM   3827  CG  PRO A 248     105.280 116.753 108.537  1.00 26.33           C  
ATOM   3828  CD  PRO A 248     104.420 116.807 107.299  1.00 18.45           C  
ATOM   3836  N   GLU A 249     106.379 113.539 106.414  1.00 25.83           N  
ATOM   3837  CA  GLU A 249     106.852 112.131 106.291  1.00 28.61           C  
ATOM   3838  C   GLU A 249     107.051 111.741 104.835  1.00 34.77           C  
ATOM   3839  O   GLU A 249     107.759 110.778 104.594  1.00 44.21           O  
ATOM   3840  CB  GLU A 249     105.824 111.163 106.857  1.00 31.41           C  
ATOM   3841  CG  GLU A 249     106.130 109.684 106.720  1.00 33.26           C  
ATOM   3842  CD  GLU A 249     106.944 109.106 107.859  1.00 42.79           C  
ATOM   3843  OE1 GLU A 249     107.367 109.884 108.729  1.00 45.26           O  
ATOM   3844  OE2 GLU A 249     107.116 107.878 107.891  1.00 42.56           O  
ATOM   3851  N   VAL A 250     106.474 112.464 103.892  1.00 25.54           N  
ATOM   3852  CA  VAL A 250     106.632 112.163 102.451  1.00 26.99           C  
ATOM   3853  C   VAL A 250     107.875 112.895 101.962  1.00 33.84           C  
ATOM   3854  O   VAL A 250     108.147 112.765 100.775  1.00 41.00           O  
ATOM   3855  CB  VAL A 250     105.382 112.534 101.646  1.00 30.36           C  
ATOM   3856  CG1 VAL A 250     104.163 111.785 102.148  1.00 33.44           C  
ATOM   3857  CG2 VAL A 250     105.116 114.026 101.641  1.00 34.02           C  
ATOM   3867  N   TYR A 251     108.595 113.632 102.813  1.00 28.97           N  
ATOM   3868  CA  TYR A 251     109.881 114.287 102.458  1.00 26.37           C  
ATOM   3869  C   TYR A 251     110.982 113.505 103.169  1.00 27.40           C  
ATOM   3870  O   TYR A 251     112.060 113.419 102.616  1.00 33.16           O  
ATOM   3871  CB  TYR A 251     109.845 115.772 102.794  1.00 26.97           C  
ATOM   3872  CG  TYR A 251     108.876 116.574 101.971  1.00 38.84           C  
ATOM   3873  CD1 TYR A 251     108.916 116.540 100.592  1.00 35.77           C  
ATOM   3874  CD2 TYR A 251     107.935 117.384 102.572  1.00 40.11           C  
ATOM   3875  CE1 TYR A 251     108.027 117.272  99.827  1.00 32.20           C  
ATOM   3876  CE2 TYR A 251     107.041 118.126 101.825  1.00 31.67           C  
ATOM   3877  CZ  TYR A 251     107.087 118.069 100.448  1.00 26.93           C  
ATOM   3878  OH  TYR A 251     106.214 118.800  99.696  1.00 27.18           O  
ATOM   3888  N   ILE A 252     110.745 112.993 104.368  1.00 27.27           N  
ATOM   3889  CA  ILE A 252     111.649 112.085 105.066  1.00 31.00           C  
ATOM   3890  C   ILE A 252     111.914 110.855 104.212  1.00 25.99           C  
ATOM   3891  O   ILE A 252     113.038 110.343 104.160  1.00 35.04           O  
ATOM   3892  CB  ILE A 252     111.066 111.700 106.436  1.00 31.10           C  
ATOM   3893  CG1 ILE A 252     111.102 112.893 107.387  1.00 39.41           C  
ATOM   3894  CG2 ILE A 252     111.832 110.533 107.027  1.00 33.31           C  
ATOM   3895  CD1 ILE A 252     110.035 112.844 108.450  1.00 31.14           C  
ATOM   3907  N   LEU A 253     110.879 110.354 103.541  1.00 20.19           N  
ATOM   3908  CA  LEU A 253     111.044 109.179 102.693  1.00 21.05           C  
ATOM   3909  C   LEU A 253     111.958 109.469 101.510  1.00 34.43           C  
ATOM   3910  O   LEU A 253     112.768 108.619 101.124  1.00 38.55           O  
ATOM   3911  CB  LEU A 253     109.681 108.698 102.198  1.00 21.52           C  
ATOM   3912  CG  LEU A 253     108.861 107.843 103.165  1.00 32.90           C  
ATOM   3913  CD1 LEU A 253     107.418 107.762 102.711  1.00 33.68           C  
ATOM   3914  CD2 LEU A 253     109.447 106.458 103.280  1.00 37.12           C  
ATOM   3926  N   ILE A 254     111.840 110.655 100.918  1.00 39.30           N  
ATOM   3927  CA  ILE A 254     112.487 110.913  99.631  1.00 27.76           C  
ATOM   3928  C   ILE A 254     113.908 111.452  99.787  1.00 32.48           C  
ATOM   3929  O   ILE A 254     114.791 111.096  99.004  1.00 34.29           O  
ATOM   3930  CB  ILE A 254     111.620 111.868  98.788  1.00 22.56           C  
ATOM   3931  CG1 ILE A 254     112.013 111.780  97.315  1.00 28.59           C  
ATOM   3932  CG2 ILE A 254     111.773 113.294  99.269  1.00 32.66           C  
ATOM   3933  CD1 ILE A 254     111.628 110.479  96.657  1.00 30.56           C  
ATOM   3945  N   MET A 255     114.173 112.312 100.772  1.00 35.21           N  
ATOM   3946  CA  MET A 255     115.442 113.040 100.788  1.00 32.21           C  
ATOM   3947  C   MET A 255     116.672 112.139 100.760  1.00 33.99           C  
ATOM   3948  O   MET A 255     117.631 112.468 100.035  1.00 47.40           O  
ATOM   3949  CB  MET A 255     115.482 113.965 102.008  1.00 28.10           C  
ATOM   3950  CG  MET A 255     115.158 115.404 101.670  1.00 33.73           C  
ATOM   3951  SD  MET A 255     115.471 116.538 103.025  1.00 54.34           S  
ATOM   3952  CE  MET A 255     114.606 117.986 102.436  1.00 45.56           C  
ATOM   3962  N   PRO A 256     116.734 111.036 101.504  1.00 24.92           N  
ATOM   3963  CA  PRO A 256     117.899 110.153 101.371  1.00 31.72           C  
ATOM   3964  C   PRO A 256     118.130 109.700  99.942  1.00 33.55           C  
ATOM   3965  O   PRO A 256     119.284 109.497  99.546  1.00 35.42           O  
ATOM   3966  CB  PRO A 256     117.553 108.983 102.299  1.00 26.86           C  
ATOM   3967  CG  PRO A 256     116.643 109.572 103.310  1.00 34.18           C  
ATOM   3968  CD  PRO A 256     115.831 110.596 102.578  1.00 26.20           C  
ATOM   3976  N   ALA A 257     117.070 109.542  99.147  1.00 31.87           N  
ATOM   3977  CA  ALA A 257     117.256 109.239  97.732  1.00 30.84           C  
ATOM   3978  C   ALA A 257     117.930 110.397  97.005  1.00 27.06           C  
ATOM   3979  O   ALA A 257     118.782 110.177  96.135  1.00 32.40           O  
ATOM   3980  CB  ALA A 257     115.915 108.906  97.086  1.00 31.19           C  
ATOM   3986  N   PHE A 258     117.554 111.636  97.333  1.00 30.40           N  
ATOM   3987  CA  PHE A 258     118.253 112.787  96.772  1.00 36.25           C  
ATOM   3988  C   PHE A 258     119.743 112.689  97.056  1.00 35.17           C  
ATOM   3989  O   PHE A 258     120.575 112.844  96.155  1.00 44.01           O  
ATOM   3990  CB  PHE A 258     117.700 114.091  97.355  1.00 40.90           C  
ATOM   3991  CG  PHE A 258     116.379 114.528  96.779  1.00 43.28           C  
ATOM   3992  CD1 PHE A 258     115.775 113.842  95.741  1.00 42.53           C  
ATOM   3993  CD2 PHE A 258     115.742 115.646  97.290  1.00 36.19           C  
ATOM   3994  CE1 PHE A 258     114.565 114.264  95.231  1.00 41.43           C  
ATOM   3995  CE2 PHE A 258     114.536 116.069  96.783  1.00 33.35           C  
ATOM   3996  CZ  PHE A 258     113.947 115.379  95.754  1.00 38.93           C  
ATOM   4006  N   GLY A 259     120.097 112.424  98.314  1.00 27.74           N  
ATOM   4007  CA  GLY A 259     121.508 112.310  98.654  1.00 30.33           C  
ATOM   4008  C   GLY A 259     122.199 111.180  97.913  1.00 35.83           C  
ATOM   4009  O   GLY A 259     123.320 111.337  97.417  1.00 35.23           O  
ATOM   4013  N   VAL A 260     121.540 110.024  97.827  1.00 31.42           N  
ATOM   4014  CA  VAL A 260     122.144 108.870  97.172  1.00 24.57           C  
ATOM   4015  C   VAL A 260     122.420 109.176  95.708  1.00 24.81           C  
ATOM   4016  O   VAL A 260     123.485 108.839  95.181  1.00 30.56           O  
ATOM   4017  CB  VAL A 260     121.239 107.636  97.330  1.00 30.35           C  
ATOM   4018  CG1 VAL A 260     121.534 106.618  96.245  1.00 29.84           C  
ATOM   4019  CG2 VAL A 260     121.421 107.025  98.705  1.00 27.83           C  
ATOM   4029  N   VAL A 261     121.467 109.806  95.023  1.00 24.59           N  
ATOM   4030  CA  VAL A 261     121.684 110.144  93.619  1.00 26.50           C  
ATOM   4031  C   VAL A 261     122.788 111.184  93.488  1.00 33.98           C  
ATOM   4032  O   VAL A 261     123.610 111.128  92.562  1.00 33.83           O  
ATOM   4033  CB  VAL A 261     120.373 110.624  92.976  1.00 28.56           C  
ATOM   4034  CG1 VAL A 261     120.650 111.255  91.627  1.00 22.08           C  
ATOM   4035  CG2 VAL A 261     119.407 109.467  92.833  1.00 39.87           C  
ATOM   4045  N   SER A 262     122.822 112.155  94.404  1.00 38.26           N  
ATOM   4046  CA  SER A 262     123.860 113.176  94.350  1.00 33.53           C  
ATOM   4047  C   SER A 262     125.245 112.574  94.521  1.00 29.28           C  
ATOM   4048  O   SER A 262     126.223 113.107  93.987  1.00 28.00           O  
ATOM   4049  CB  SER A 262     123.610 114.232  95.422  1.00 34.32           C  
ATOM   4050  OG  SER A 262     124.658 115.180  95.447  1.00 44.42           O  
ATOM   4056  N   HIS A 263     125.354 111.484  95.274  1.00 33.30           N  
ATOM   4057  CA  HIS A 263     126.642 110.819  95.437  1.00 33.71           C  
ATOM   4058  C   HIS A 263     126.907 109.753  94.384  1.00 34.46           C  
ATOM   4059  O   HIS A 263     128.056 109.324  94.238  1.00 36.79           O  
ATOM   4060  CB  HIS A 263     126.740 110.184  96.826  1.00 33.08           C  
ATOM   4061  CG  HIS A 263     127.404 111.059  97.841  1.00 34.08           C  
ATOM   4062  ND1 HIS A 263     126.979 111.135  99.148  1.00 32.32           N  
ATOM   4063  CD2 HIS A 263     128.470 111.887  97.743  1.00 40.09           C  
ATOM   4064  CE1 HIS A 263     127.746 111.982  99.810  1.00 38.74           C  
ATOM   4065  NE2 HIS A 263     128.661 112.450  98.981  1.00 43.39           N  
ATOM   4073  N   ILE A 264     125.886 109.314  93.657  1.00 29.73           N  
ATOM   4074  CA  ILE A 264     126.080 108.307  92.619  1.00 24.63           C  
ATOM   4075  C   ILE A 264     126.457 108.942  91.289  1.00 28.83           C  
ATOM   4076  O   ILE A 264     127.271 108.392  90.546  1.00 30.56           O  
ATOM   4077  CB  ILE A 264     124.814 107.440  92.481  1.00 27.36           C  
ATOM   4078  CG1 ILE A 264     124.743 106.423  93.618  1.00 37.19           C  
ATOM   4079  CG2 ILE A 264     124.804 106.730  91.136  1.00 25.80           C  
ATOM   4080  CD1 ILE A 264     123.417 105.706  93.715  1.00 32.55           C  
ATOM   4092  N   ILE A 265     125.875 110.090  90.957  1.00 37.70           N  
ATOM   4093  CA  ILE A 265     126.094 110.691  89.641  1.00 37.56           C  
ATOM   4094  C   ILE A 265     127.559 111.084  89.480  1.00 41.10           C  
ATOM   4095  O   ILE A 265     128.237 110.560  88.585  1.00 41.81           O  
ATOM   4096  CB  ILE A 265     125.165 111.895  89.417  1.00 26.82           C  
ATOM   4097  CG1 ILE A 265     123.841 111.419  88.822  1.00 24.67           C  
ATOM   4098  CG2 ILE A 265     125.805 112.912  88.482  1.00 38.07           C  
ATOM   4099  CD1 ILE A 265     122.762 112.468  88.814  1.00 40.03           C  
ATOM   4111  N   PRO A 266     128.096 111.990  90.300  1.00 35.63           N  
ATOM   4112  CA  PRO A 266     129.478 112.440  90.068  1.00 26.80           C  
ATOM   4113  C   PRO A 266     130.503 111.325  90.130  1.00 29.69           C  
ATOM   4114  O   PRO A 266     131.515 111.389  89.424  1.00 38.17           O  
ATOM   4115  CB  PRO A 266     129.701 113.475  91.179  1.00 34.30           C  
ATOM   4116  CG  PRO A 266     128.690 113.159  92.214  1.00 38.83           C  
ATOM   4117  CD  PRO A 266     127.501 112.635  91.480  1.00 41.73           C  
ATOM   4125  N   SER A 267     130.281 110.302  90.956  1.00 32.68           N  
ATOM   4126  CA  SER A 267     131.277 109.246  91.091  1.00 39.85           C  
ATOM   4127  C   SER A 267     131.478 108.502  89.777  1.00 40.12           C  
ATOM   4128  O   SER A 267     132.615 108.206  89.393  1.00 39.29           O  
ATOM   4129  CB  SER A 267     130.864 108.276  92.196  1.00 45.62           C  
ATOM   4130  OG  SER A 267     131.887 107.331  92.448  1.00 45.06           O  
ATOM   4136  N   LEU A 268     130.390 108.189  89.076  1.00 40.71           N  
ATOM   4137  CA  LEU A 268     130.455 107.465  87.814  1.00 44.95           C  
ATOM   4138  C   LEU A 268     130.422 108.381  86.599  1.00 51.02           C  
ATOM   4139  O   LEU A 268     130.418 107.884  85.469  1.00 52.04           O  
ATOM   4140  CB  LEU A 268     129.305 106.460  87.722  1.00 35.94           C  
ATOM   4141  CG  LEU A 268     129.458 105.215  88.591  1.00 35.97           C  
ATOM   4142  CD1 LEU A 268     128.442 105.226  89.714  1.00 43.08           C  
ATOM   4143  CD2 LEU A 268     129.316 103.964  87.751  1.00 42.29           C  
ATOM   4155  N   ALA A 269     130.390 109.697  86.797  1.00 44.06           N  
ATOM   4156  CA  ALA A 269     130.465 110.653  85.703  1.00 32.00           C  
ATOM   4157  C   ALA A 269     131.813 111.353  85.632  1.00 38.41           C  
ATOM   4158  O   ALA A 269     132.052 112.112  84.688  1.00 40.14           O  
ATOM   4159  CB  ALA A 269     129.351 111.695  85.831  1.00 26.60           C  
ATOM   4165  N   HIS A 270     132.697 111.120  86.601  1.00 44.80           N  
ATOM   4166  CA  HIS A 270     134.040 111.696  86.595  1.00 41.74           C  
ATOM   4167  C   HIS A 270     133.993 113.214  86.440  1.00 40.92           C  
ATOM   4168  O   HIS A 270     134.736 113.804  85.655  1.00 46.55           O  
ATOM   4169  CB  HIS A 270     134.894 111.061  85.501  1.00 45.69           C  
ATOM   4170  CG  HIS A 270     134.915 109.565  85.550  1.00 53.11           C  
ATOM   4171  ND1 HIS A 270     135.390 108.864  86.636  1.00 52.44           N  
ATOM   4172  CD2 HIS A 270     134.516 108.637  84.649  1.00 53.89           C  
ATOM   4173  CE1 HIS A 270     135.285 107.568  86.402  1.00 51.28           C  
ATOM   4174  NE2 HIS A 270     134.757 107.404  85.203  1.00 53.07           N  
ATOM   4182  N   LYS A 271     133.104 113.853  87.201  1.00 48.58           N  
ATOM   4183  CA  LYS A 271     132.997 115.300  87.223  1.00 49.82           C  
ATOM   4184  C   LYS A 271     132.380 115.709  88.553  1.00 50.99           C  
ATOM   4185  O   LYS A 271     131.406 115.079  88.987  1.00 58.09           O  
ATOM   4186  CB  LYS A 271     132.145 115.828  86.066  1.00 48.46           C  
ATOM   4187  CG  LYS A 271     132.004 117.339  86.045  1.00 49.95           C  
ATOM   4188  CD  LYS A 271     131.067 117.801  84.947  1.00 42.21           C  
ATOM   4189  CE  LYS A 271     130.800 119.289  85.058  1.00 48.61           C  
ATOM   4190  NZ  LYS A 271     129.801 119.756  84.065  1.00 58.29           N  
ATOM   4204  N   PRO A 272     132.901 116.740  89.218  1.00 43.40           N  
ATOM   4205  CA  PRO A 272     132.309 117.154  90.494  1.00 42.48           C  
ATOM   4206  C   PRO A 272     130.904 117.706  90.314  1.00 48.42           C  
ATOM   4207  O   PRO A 272     130.534 118.199  89.246  1.00 57.26           O  
ATOM   4208  CB  PRO A 272     133.269 118.235  91.006  1.00 46.26           C  
ATOM   4209  CG  PRO A 272     134.507 118.089  90.201  1.00 47.72           C  
ATOM   4210  CD  PRO A 272     134.095 117.534  88.886  1.00 43.76           C  
ATOM   4218  N   ILE A 273     130.116 117.614  91.387  1.00 47.29           N  
ATOM   4219  CA  ILE A 273     128.728 118.051  91.331  1.00 43.50           C  
ATOM   4220  C   ILE A 273     128.678 119.546  91.017  1.00 49.06           C  
ATOM   4221  O   ILE A 273     129.571 120.315  91.390  1.00 60.44           O  
ATOM   4222  CB  ILE A 273     128.019 117.727  92.657  1.00 44.79           C  
ATOM   4223  CG1 ILE A 273     126.522 118.031  92.581  1.00 42.54           C  
ATOM   4224  CG2 ILE A 273     128.641 118.509  93.799  1.00 53.90           C  
ATOM   4225  CD1 ILE A 273     125.695 116.837  92.185  1.00 45.90           C  
ATOM   4237  N   PHE A 274     127.621 119.958  90.319  1.00 51.05           N  
ATOM   4238  CA  PHE A 274     127.469 121.333  89.853  1.00 54.30           C  
ATOM   4239  C   PHE A 274     126.741 122.150  90.915  1.00 54.51           C  
ATOM   4240  O   PHE A 274     125.549 121.944  91.158  1.00 56.25           O  
ATOM   4241  CB  PHE A 274     126.707 121.353  88.530  1.00 57.71           C  
ATOM   4242  CG  PHE A 274     126.589 122.716  87.910  1.00 61.20           C  
ATOM   4243  CD1 PHE A 274     125.625 123.608  88.341  1.00 57.23           C  
ATOM   4244  CD2 PHE A 274     127.432 123.099  86.884  1.00 63.69           C  
ATOM   4245  CE1 PHE A 274     125.513 124.857  87.767  1.00 58.24           C  
ATOM   4246  CE2 PHE A 274     127.323 124.347  86.308  1.00 59.39           C  
ATOM   4247  CZ  PHE A 274     126.362 125.225  86.751  1.00 55.79           C  
ATOM   4257  N   GLY A 275     127.454 123.085  91.539  1.00 58.65           N  
ATOM   4258  CA  GLY A 275     126.845 124.001  92.485  1.00 58.00           C  
ATOM   4259  C   GLY A 275     126.413 123.352  93.784  1.00 61.49           C  
ATOM   4260  O   GLY A 275     125.215 123.256  94.063  1.00 64.91           O  
ATOM   4264  N   LYS A 276     127.378 122.915  94.595  1.00 60.02           N  
ATOM   4265  CA  LYS A 276     127.049 122.207  95.828  1.00 59.59           C  
ATOM   4266  C   LYS A 276     126.227 123.082  96.769  1.00 63.35           C  
ATOM   4267  O   LYS A 276     125.235 122.627  97.355  1.00 69.82           O  
ATOM   4268  CB  LYS A 276     128.335 121.740  96.510  1.00 57.55           C  
ATOM   4269  CG  LYS A 276     128.123 121.052  97.848  1.00 61.55           C  
ATOM   4270  CD  LYS A 276     129.446 120.616  98.462  1.00 66.26           C  
ATOM   4271  CE  LYS A 276     129.274 120.149  99.898  1.00 61.01           C  
ATOM   4272  NZ  LYS A 276     128.718 121.215 100.776  1.00 61.74           N  
ATOM   4286  N   GLU A 277     126.625 124.346  96.929  1.00 59.79           N  
ATOM   4287  CA  GLU A 277     125.897 125.233  97.831  1.00 59.19           C  
ATOM   4288  C   GLU A 277     124.450 125.394  97.385  1.00 58.52           C  
ATOM   4289  O   GLU A 277     123.538 125.468  98.218  1.00 62.49           O  
ATOM   4290  CB  GLU A 277     126.591 126.593  97.908  1.00 65.25           C  
ATOM   4291  CG  GLU A 277     126.982 127.179  96.559  1.00 73.25           C  
ATOM   4292  CD  GLU A 277     127.023 128.697  96.564  1.00 76.73           C  
ATOM   4293  OE1 GLU A 277     127.055 129.291  97.663  1.00 74.88           O  
ATOM   4294  OE2 GLU A 277     127.024 129.296  95.468  1.00 72.79           O  
ATOM   4301  N   GLY A 278     124.220 125.452  96.074  1.00 51.91           N  
ATOM   4302  CA  GLY A 278     122.856 125.536  95.583  1.00 55.26           C  
ATOM   4303  C   GLY A 278     122.016 124.356  96.026  1.00 54.89           C  
ATOM   4304  O   GLY A 278     120.879 124.520  96.471  1.00 58.73           O  
ATOM   4308  N   MET A 279     122.571 123.147  95.921  1.00 46.79           N  
ATOM   4309  CA  MET A 279     121.833 121.961  96.344  1.00 47.26           C  
ATOM   4310  C   MET A 279     121.579 121.974  97.844  1.00 51.98           C  
ATOM   4311  O   MET A 279     120.483 121.624  98.297  1.00 59.25           O  
ATOM   4312  CB  MET A 279     122.578 120.684  95.951  1.00 41.87           C  
ATOM   4313  CG  MET A 279     123.255 120.703  94.595  1.00 52.34           C  
ATOM   4314  SD  MET A 279     122.099 120.260  93.297  1.00 68.08           S  
ATOM   4315  CE  MET A 279     122.377 118.497  93.208  1.00 51.43           C  
ATOM   4325  N   LEU A 280     122.581 122.359  98.634  1.00 50.31           N  
ATOM   4326  CA  LEU A 280     122.384 122.405 100.079  1.00 47.39           C  
ATOM   4327  C   LEU A 280     121.255 123.363 100.438  1.00 51.20           C  
ATOM   4328  O   LEU A 280     120.369 123.035 101.240  1.00 54.16           O  
ATOM   4329  CB  LEU A 280     123.686 122.811 100.769  1.00 46.83           C  
ATOM   4330  CG  LEU A 280     123.573 123.283 102.218  1.00 46.01           C  
ATOM   4331  CD1 LEU A 280     122.965 122.199 103.085  1.00 53.54           C  
ATOM   4332  CD2 LEU A 280     124.935 123.685 102.746  1.00 50.73           C  
ATOM   4344  N   TRP A 281     121.260 124.554  99.837  1.00 48.32           N  
ATOM   4345  CA  TRP A 281     120.223 125.528 100.153  1.00 44.48           C  
ATOM   4346  C   TRP A 281     118.862 125.086  99.633  1.00 47.28           C  
ATOM   4347  O   TRP A 281     117.842 125.363 100.270  1.00 52.83           O  
ATOM   4348  CB  TRP A 281     120.599 126.895  99.591  1.00 44.90           C  
ATOM   4349  CG  TRP A 281     121.701 127.544 100.360  1.00 51.29           C  
ATOM   4350  CD1 TRP A 281     122.961 127.812  99.917  1.00 55.60           C  
ATOM   4351  CD2 TRP A 281     121.649 127.996 101.717  1.00 56.04           C  
ATOM   4352  NE1 TRP A 281     123.696 128.407 100.911  1.00 56.32           N  
ATOM   4353  CE2 TRP A 281     122.912 128.532 102.028  1.00 57.32           C  
ATOM   4354  CE3 TRP A 281     120.654 128.003 102.699  1.00 53.02           C  
ATOM   4355  CZ2 TRP A 281     123.208 129.069 103.278  1.00 50.36           C  
ATOM   4356  CZ3 TRP A 281     120.950 128.538 103.939  1.00 53.05           C  
ATOM   4357  CH2 TRP A 281     122.216 129.063 104.218  1.00 51.60           C  
ATOM   4368  N   ALA A 282     118.818 124.398  98.491  1.00 39.83           N  
ATOM   4369  CA  ALA A 282     117.547 123.872  98.007  1.00 40.75           C  
ATOM   4370  C   ALA A 282     116.980 122.842  98.974  1.00 39.97           C  
ATOM   4371  O   ALA A 282     115.778 122.846  99.265  1.00 50.28           O  
ATOM   4372  CB  ALA A 282     117.725 123.262  96.619  1.00 42.97           C  
ATOM   4378  N   MET A 283     117.831 121.949  99.481  1.00 34.06           N  
ATOM   4379  CA  MET A 283     117.368 120.971 100.459  1.00 37.43           C  
ATOM   4380  C   MET A 283     116.847 121.660 101.713  1.00 42.06           C  
ATOM   4381  O   MET A 283     115.787 121.298 102.238  1.00 38.47           O  
ATOM   4382  CB  MET A 283     118.498 120.008 100.816  1.00 43.82           C  
ATOM   4383  CG  MET A 283     118.509 118.731 100.003  1.00 46.26           C  
ATOM   4384  SD  MET A 283     119.825 117.611 100.507  1.00 58.80           S  
ATOM   4385  CE  MET A 283     120.466 117.111  98.914  1.00 46.50           C  
ATOM   4395  N   LEU A 284     117.580 122.659 102.207  1.00 46.44           N  
ATOM   4396  CA  LEU A 284     117.130 123.369 103.401  1.00 43.47           C  
ATOM   4397  C   LEU A 284     115.792 124.057 103.159  1.00 40.44           C  
ATOM   4398  O   LEU A 284     114.904 124.027 104.020  1.00 40.29           O  
ATOM   4399  CB  LEU A 284     118.182 124.387 103.837  1.00 42.01           C  
ATOM   4400  CG  LEU A 284     119.274 123.866 104.770  1.00 41.62           C  
ATOM   4401  CD1 LEU A 284     120.374 124.898 104.922  1.00 44.12           C  
ATOM   4402  CD2 LEU A 284     118.697 123.502 106.125  1.00 46.19           C  
ATOM   4414  N   SER A 285     115.631 124.690 101.996  1.00 34.91           N  
ATOM   4415  CA  SER A 285     114.382 125.378 101.699  1.00 32.49           C  
ATOM   4416  C   SER A 285     113.220 124.399 101.607  1.00 35.98           C  
ATOM   4417  O   SER A 285     112.124 124.682 102.099  1.00 40.45           O  
ATOM   4418  CB  SER A 285     114.516 126.168 100.400  1.00 37.63           C  
ATOM   4419  OG  SER A 285     113.247 126.386  99.812  1.00 41.52           O  
ATOM   4425  N   ILE A 286     113.435 123.247 100.969  1.00 38.27           N  
ATOM   4426  CA  ILE A 286     112.374 122.245 100.894  1.00 32.95           C  
ATOM   4427  C   ILE A 286     111.995 121.777 102.290  1.00 36.84           C  
ATOM   4428  O   ILE A 286     110.810 121.638 102.616  1.00 37.61           O  
ATOM   4429  CB  ILE A 286     112.805 121.067 100.002  1.00 29.04           C  
ATOM   4430  CG1 ILE A 286     112.660 121.438  98.529  1.00 35.96           C  
ATOM   4431  CG2 ILE A 286     111.974 119.835 100.308  1.00 26.70           C  
ATOM   4432  CD1 ILE A 286     113.445 120.547  97.604  1.00 39.48           C  
ATOM   4444  N   ALA A 287     112.993 121.526 103.139  1.00 39.43           N  
ATOM   4445  CA  ALA A 287     112.703 121.094 104.501  1.00 38.86           C  
ATOM   4446  C   ALA A 287     111.879 122.139 105.240  1.00 39.32           C  
ATOM   4447  O   ALA A 287     110.886 121.813 105.898  1.00 40.79           O  
ATOM   4448  CB  ALA A 287     114.004 120.815 105.249  1.00 39.65           C  
ATOM   4454  N   LEU A 288     112.277 123.408 105.140  1.00 39.75           N  
ATOM   4455  CA  LEU A 288     111.559 124.457 105.857  1.00 38.24           C  
ATOM   4456  C   LEU A 288     110.136 124.599 105.337  1.00 38.77           C  
ATOM   4457  O   LEU A 288     109.190 124.729 106.122  1.00 41.44           O  
ATOM   4458  CB  LEU A 288     112.309 125.783 105.734  1.00 41.10           C  
ATOM   4459  CG  LEU A 288     112.044 126.853 106.797  1.00 41.87           C  
ATOM   4460  CD1 LEU A 288     112.761 128.135 106.418  1.00 47.90           C  
ATOM   4461  CD2 LEU A 288     110.563 127.120 107.004  1.00 34.91           C  
ATOM   4473  N   LEU A 289     109.959 124.571 104.018  1.00 37.02           N  
ATOM   4474  CA  LEU A 289     108.643 124.764 103.427  1.00 33.05           C  
ATOM   4475  C   LEU A 289     107.775 123.518 103.499  1.00 35.07           C  
ATOM   4476  O   LEU A 289     106.596 123.588 103.141  1.00 38.99           O  
ATOM   4477  CB  LEU A 289     108.786 125.201 101.966  1.00 32.65           C  
ATOM   4478  CG  LEU A 289     107.773 126.203 101.405  1.00 35.61           C  
ATOM   4479  CD1 LEU A 289     107.559 127.386 102.332  1.00 37.14           C  
ATOM   4480  CD2 LEU A 289     108.228 126.682 100.043  1.00 37.95           C  
ATOM   4492  N   GLY A 290     108.322 122.387 103.938  1.00 31.74           N  
ATOM   4493  CA  GLY A 290     107.520 121.191 104.090  1.00 31.33           C  
ATOM   4494  C   GLY A 290     106.649 121.159 105.323  1.00 29.92           C  
ATOM   4495  O   GLY A 290     105.837 120.241 105.465  1.00 33.65           O  
ATOM   4499  N   LEU A 291     106.794 122.136 106.218  1.00 32.91           N  
ATOM   4500  CA  LEU A 291     106.010 122.182 107.443  1.00 36.09           C  
ATOM   4501  C   LEU A 291     104.851 123.166 107.382  1.00 37.71           C  
ATOM   4502  O   LEU A 291     103.897 123.019 108.151  1.00 40.71           O  
ATOM   4503  CB  LEU A 291     106.907 122.550 108.631  1.00 37.66           C  
ATOM   4504  CG  LEU A 291     107.860 121.459 109.120  1.00 35.71           C  
ATOM   4505  CD1 LEU A 291     108.953 122.057 109.982  1.00 32.50           C  
ATOM   4506  CD2 LEU A 291     107.108 120.388 109.885  1.00 33.34           C  
ATOM   4518  N   MET A 292     104.906 124.154 106.494  1.00 41.29           N  
ATOM   4519  CA  MET A 292     103.872 125.176 106.398  1.00 41.50           C  
ATOM   4520  C   MET A 292     102.767 124.811 105.417  1.00 38.76           C  
ATOM   4521  O   MET A 292     101.871 125.628 105.187  1.00 37.18           O  
ATOM   4522  CB  MET A 292     104.494 126.513 105.985  1.00 31.05           C  
ATOM   4523  CG  MET A 292     105.660 126.951 106.854  1.00 37.65           C  
ATOM   4524  SD  MET A 292     106.560 128.351 106.164  1.00 63.52           S  
ATOM   4525  CE  MET A 292     105.242 129.548 105.981  1.00 43.46           C  
ATOM   4535  N   VAL A 293     102.814 123.619 104.827  1.00 35.15           N  
ATOM   4536  CA  VAL A 293     101.793 123.176 103.885  1.00 32.82           C  
ATOM   4537  C   VAL A 293     101.405 121.740 104.204  1.00 37.83           C  
ATOM   4538  O   VAL A 293     102.051 120.794 103.741  1.00 42.44           O  
ATOM   4539  CB  VAL A 293     102.285 123.311 102.434  1.00 39.90           C  
ATOM   4540  CG1 VAL A 293     103.680 122.727 102.274  1.00 36.35           C  
ATOM   4541  CG2 VAL A 293     101.333 122.619 101.491  1.00 39.27           C  
ATOM   4551  N   TRP A 294     100.342 121.566 104.988  1.00 37.97           N  
ATOM   4552  CA  TRP A 294      99.908 120.236 105.396  1.00 33.91           C  
ATOM   4553  C   TRP A 294      98.426 120.034 105.117  1.00 33.10           C  
ATOM   4554  O   TRP A 294      97.981 118.905 104.894  1.00 43.57           O  
ATOM   4555  CB  TRP A 294     100.197 120.011 106.882  1.00 34.09           C  
ATOM   4556  CG  TRP A 294      99.196 120.642 107.802  1.00 34.78           C  
ATOM   4557  CD1 TRP A 294      97.985 120.136 108.170  1.00 35.82           C  
ATOM   4558  CD2 TRP A 294      99.323 121.899 108.473  1.00 29.39           C  
ATOM   4559  NE1 TRP A 294      97.350 121.000 109.024  1.00 34.07           N  
ATOM   4560  CE2 TRP A 294      98.153 122.091 109.226  1.00 33.54           C  
ATOM   4561  CE3 TRP A 294     100.314 122.882 108.508  1.00 24.42           C  
ATOM   4562  CZ2 TRP A 294      97.945 123.222 110.003  1.00 40.41           C  
ATOM   4563  CZ3 TRP A 294     100.106 124.003 109.279  1.00 28.90           C  
ATOM   4564  CH2 TRP A 294      98.932 124.164 110.016  1.00 39.67           C  
ATOM   4575  N   SER A 295      97.655 121.117 105.130  1.00 33.05           N  
ATOM   4576  CA  SER A 295      96.210 121.023 104.985  1.00 33.53           C  
ATOM   4577  C   SER A 295      95.766 120.879 103.539  1.00 35.37           C  
ATOM   4578  O   SER A 295      94.562 120.777 103.289  1.00 33.81           O  
ATOM   4579  CB  SER A 295      95.537 122.251 105.596  1.00 36.51           C  
ATOM   4580  OG  SER A 295      95.215 123.194 104.593  1.00 35.06           O  
ATOM   4586  N   HIS A 296      96.694 120.872 102.585  1.00 43.09           N  
ATOM   4587  CA  HIS A 296      96.318 120.665 101.193  1.00 40.19           C  
ATOM   4588  C   HIS A 296      95.849 119.245 100.919  1.00 39.35           C  
ATOM   4589  O   HIS A 296      95.545 118.927  99.765  1.00 45.87           O  
ATOM   4590  CB  HIS A 296      97.489 121.018 100.276  1.00 34.68           C  
ATOM   4591  CG  HIS A 296      98.548 119.967 100.216  1.00 29.91           C  
ATOM   4592  ND1 HIS A 296      98.510 118.926  99.317  1.00 37.57           N  
ATOM   4593  CD2 HIS A 296      99.681 119.800 100.937  1.00 37.77           C  
ATOM   4594  CE1 HIS A 296      99.571 118.159  99.489  1.00 48.12           C  
ATOM   4595  NE2 HIS A 296     100.298 118.667 100.467  1.00 46.95           N  
ATOM   4603  N   HIS A 297      95.794 118.387 101.935  1.00 35.69           N  
ATOM   4604  CA  HIS A 297      95.124 117.099 101.840  1.00 38.84           C  
ATOM   4605  C   HIS A 297      93.665 117.174 102.271  1.00 40.43           C  
ATOM   4606  O   HIS A 297      92.977 116.149 102.257  1.00 37.90           O  
ATOM   4607  CB  HIS A 297      95.845 116.056 102.702  1.00 37.39           C  
ATOM   4608  CG  HIS A 297      97.285 115.855 102.344  1.00 33.89           C  
ATOM   4609  ND1 HIS A 297      97.798 114.624 101.997  1.00 35.86           N  
ATOM   4610  CD2 HIS A 297      98.323 116.721 102.297  1.00 35.84           C  
ATOM   4611  CE1 HIS A 297      99.088 114.744 101.741  1.00 39.64           C  
ATOM   4612  NE2 HIS A 297      99.432 116.006 101.917  1.00 34.97           N  
ATOM   4620  N   LEU A 298      93.184 118.354 102.656  1.00 43.15           N  
ATOM   4621  CA  LEU A 298      91.842 118.553 103.188  1.00 42.52           C  
ATOM   4622  C   LEU A 298      91.087 119.600 102.377  1.00 44.72           C  
ATOM   4623  O   LEU A 298      90.420 120.476 102.927  1.00 42.17           O  
ATOM   4624  CB  LEU A 298      91.901 118.968 104.656  1.00 36.17           C  
ATOM   4625  CG  LEU A 298      92.115 117.867 105.689  1.00 36.82           C  
ATOM   4626  CD1 LEU A 298      93.439 117.171 105.468  1.00 42.02           C  
ATOM   4627  CD2 LEU A 298      92.051 118.455 107.082  1.00 42.50           C  
ATOM   4639  N   PHE A 299      91.190 119.528 101.052  1.00 43.87           N  
ATOM   4640  CA  PHE A 299      90.568 120.545 100.214  1.00 43.39           C  
ATOM   4641  C   PHE A 299      89.061 120.361 100.109  1.00 44.17           C  
ATOM   4642  O   PHE A 299      88.333 121.350  99.965  1.00 46.58           O  
ATOM   4643  CB  PHE A 299      91.194 120.531  98.819  1.00 46.52           C  
ATOM   4644  CG  PHE A 299      92.460 121.335  98.712  1.00 43.50           C  
ATOM   4645  CD1 PHE A 299      92.512 122.639  99.164  1.00 45.34           C  
ATOM   4646  CD2 PHE A 299      93.596 120.785  98.157  1.00 45.41           C  
ATOM   4647  CE1 PHE A 299      93.670 123.372  99.067  1.00 41.08           C  
ATOM   4648  CE2 PHE A 299      94.756 121.517  98.057  1.00 44.46           C  
ATOM   4649  CZ  PHE A 299      94.792 122.811  98.513  1.00 43.00           C  
ATOM   4659  N   THR A 300      88.573 119.124 100.174  1.00 46.60           N  
ATOM   4660  CA  THR A 300      87.149 118.854 100.038  1.00 49.43           C  
ATOM   4661  C   THR A 300      86.412 118.822 101.370  1.00 47.56           C  
ATOM   4662  O   THR A 300      85.183 118.702 101.374  1.00 47.86           O  
ATOM   4663  CB  THR A 300      86.929 117.520  99.321  1.00 48.87           C  
ATOM   4664  OG1 THR A 300      87.451 116.455 100.123  1.00 45.02           O  
ATOM   4665  CG2 THR A 300      87.621 117.520  97.971  1.00 44.88           C  
ATOM   4673  N   VAL A 301      87.121 118.928 102.496  1.00 44.42           N  
ATOM   4674  CA  VAL A 301      86.454 118.863 103.792  1.00 41.01           C  
ATOM   4675  C   VAL A 301      85.526 120.053 103.985  1.00 48.28           C  
ATOM   4676  O   VAL A 301      84.516 119.950 104.690  1.00 47.52           O  
ATOM   4677  CB  VAL A 301      87.493 118.773 104.921  1.00 41.41           C  
ATOM   4678  CG1 VAL A 301      86.842 119.038 106.260  1.00 48.18           C  
ATOM   4679  CG2 VAL A 301      88.155 117.412 104.913  1.00 47.54           C  
ATOM   4689  N   GLY A 302      85.846 121.195 103.383  1.00 58.36           N  
ATOM   4690  CA  GLY A 302      84.978 122.353 103.460  1.00 55.95           C  
ATOM   4691  C   GLY A 302      85.540 123.495 104.278  1.00 56.65           C  
ATOM   4692  O   GLY A 302      84.793 124.193 104.968  1.00 62.59           O  
ATOM   4696  N   LEU A 303      86.851 123.700 104.216  1.00 49.31           N  
ATOM   4697  CA  LEU A 303      87.457 124.826 104.905  1.00 51.55           C  
ATOM   4698  C   LEU A 303      87.056 126.137 104.234  1.00 55.90           C  
ATOM   4699  O   LEU A 303      86.685 126.178 103.059  1.00 60.93           O  
ATOM   4700  CB  LEU A 303      88.979 124.695 104.918  1.00 52.48           C  
ATOM   4701  CG  LEU A 303      89.549 123.341 105.341  1.00 55.96           C  
ATOM   4702  CD1 LEU A 303      90.991 123.218 104.890  1.00 55.83           C  
ATOM   4703  CD2 LEU A 303      89.439 123.161 106.843  1.00 54.87           C  
ATOM   4715  N   ASP A 304      87.131 127.220 105.002  1.00 59.33           N  
ATOM   4716  CA  ASP A 304      86.806 128.533 104.463  1.00 59.86           C  
ATOM   4717  C   ASP A 304      87.677 128.843 103.248  1.00 64.17           C  
ATOM   4718  O   ASP A 304      88.699 128.200 103.000  1.00 69.69           O  
ATOM   4719  CB  ASP A 304      86.985 129.619 105.525  1.00 63.61           C  
ATOM   4720  CG  ASP A 304      88.153 129.347 106.450  1.00 70.99           C  
ATOM   4721  OD1 ASP A 304      88.862 128.345 106.229  1.00 70.69           O  
ATOM   4722  OD2 ASP A 304      88.359 130.133 107.399  1.00 70.97           O  
ATOM   4727  N   VAL A 305      87.256 129.853 102.485  1.00 62.25           N  
ATOM   4728  CA  VAL A 305      87.899 130.136 101.204  1.00 55.34           C  
ATOM   4729  C   VAL A 305      89.342 130.582 101.405  1.00 53.42           C  
ATOM   4730  O   VAL A 305      90.246 130.137 100.689  1.00 62.47           O  
ATOM   4731  CB  VAL A 305      87.097 131.190 100.422  1.00 59.61           C  
ATOM   4732  CG1 VAL A 305      87.594 131.269  98.992  1.00 62.43           C  
ATOM   4733  CG2 VAL A 305      85.613 130.870 100.449  1.00 63.68           C  
ATOM   4743  N   ASP A 306      89.581 131.474 102.367  1.00 47.61           N  
ATOM   4744  CA  ASP A 306      90.915 132.048 102.521  1.00 52.02           C  
ATOM   4745  C   ASP A 306      91.945 130.976 102.844  1.00 54.21           C  
ATOM   4746  O   ASP A 306      93.069 131.006 102.327  1.00 55.81           O  
ATOM   4747  CB  ASP A 306      90.902 133.119 103.610  1.00 55.74           C  
ATOM   4748  CG  ASP A 306      89.733 134.072 103.476  1.00 59.38           C  
ATOM   4749  OD1 ASP A 306      89.384 134.426 102.331  1.00 60.57           O  
ATOM   4750  OD2 ASP A 306      89.161 134.464 104.515  1.00 59.08           O  
ATOM   4755  N   THR A 307      91.588 130.028 103.711  1.00 48.20           N  
ATOM   4756  CA  THR A 307      92.518 128.960 104.053  1.00 40.06           C  
ATOM   4757  C   THR A 307      92.879 128.137 102.826  1.00 43.09           C  
ATOM   4758  O   THR A 307      94.053 127.810 102.611  1.00 53.76           O  
ATOM   4759  CB  THR A 307      91.915 128.066 105.133  1.00 44.66           C  
ATOM   4760  OG1 THR A 307      91.608 128.855 106.288  1.00 56.70           O  
ATOM   4761  CG2 THR A 307      92.886 126.967 105.518  1.00 50.05           C  
ATOM   4769  N   ARG A 308      91.883 127.787 102.012  1.00 47.33           N  
ATOM   4770  CA  ARG A 308      92.163 127.037 100.794  1.00 46.10           C  
ATOM   4771  C   ARG A 308      93.067 127.831  99.866  1.00 48.92           C  
ATOM   4772  O   ARG A 308      94.025 127.289  99.305  1.00 53.31           O  
ATOM   4773  CB  ARG A 308      90.860 126.681 100.083  1.00 49.80           C  
ATOM   4774  CG  ARG A 308      90.242 125.376 100.537  1.00 52.20           C  
ATOM   4775  CD  ARG A 308      89.041 125.012  99.686  1.00 51.65           C  
ATOM   4776  NE  ARG A 308      87.847 125.744 100.088  1.00 49.77           N  
ATOM   4777  CZ  ARG A 308      86.814 125.992  99.296  1.00 57.04           C  
ATOM   4778  NH1 ARG A 308      86.790 125.579  98.039  1.00 60.33           N  
ATOM   4779  NH2 ARG A 308      85.777 126.671  99.776  1.00 55.21           N  
ATOM   4793  N   ALA A 309      92.786 129.124  99.703  1.00 44.44           N  
ATOM   4794  CA  ALA A 309      93.594 129.945  98.809  1.00 40.68           C  
ATOM   4795  C   ALA A 309      95.044 129.982  99.268  1.00 37.76           C  
ATOM   4796  O   ALA A 309      95.967 129.786  98.468  1.00 37.52           O  
ATOM   4797  CB  ALA A 309      93.018 131.358  98.735  1.00 46.09           C  
ATOM   4803  N   TYR A 310      95.267 130.215 100.562  1.00 35.85           N  
ATOM   4804  CA  TYR A 310      96.636 130.262 101.059  1.00 32.50           C  
ATOM   4805  C   TYR A 310      97.326 128.917 100.882  1.00 36.05           C  
ATOM   4806  O   TYR A 310      98.416 128.838 100.306  1.00 46.01           O  
ATOM   4807  CB  TYR A 310      96.669 130.669 102.528  1.00 32.88           C  
ATOM   4808  CG  TYR A 310      97.946 130.225 103.197  1.00 32.91           C  
ATOM   4809  CD1 TYR A 310      99.140 130.885 102.956  1.00 39.27           C  
ATOM   4810  CD2 TYR A 310      97.966 129.129 104.043  1.00 40.57           C  
ATOM   4811  CE1 TYR A 310     100.314 130.477 103.552  1.00 37.33           C  
ATOM   4812  CE2 TYR A 310      99.136 128.714 104.644  1.00 42.59           C  
ATOM   4813  CZ  TYR A 310     100.306 129.391 104.394  1.00 40.18           C  
ATOM   4814  OH  TYR A 310     101.473 128.980 104.990  1.00 43.99           O  
ATOM   4824  N   PHE A 311      96.702 127.841 101.366  1.00 36.23           N  
ATOM   4825  CA  PHE A 311      97.345 126.535 101.306  1.00 29.95           C  
ATOM   4826  C   PHE A 311      97.574 126.075  99.876  1.00 27.67           C  
ATOM   4827  O   PHE A 311      98.429 125.216  99.645  1.00 28.80           O  
ATOM   4828  CB  PHE A 311      96.510 125.505 102.060  1.00 37.24           C  
ATOM   4829  CG  PHE A 311      96.800 125.456 103.529  1.00 34.22           C  
ATOM   4830  CD1 PHE A 311      97.938 124.835 104.001  1.00 33.60           C  
ATOM   4831  CD2 PHE A 311      95.936 126.035 104.438  1.00 38.69           C  
ATOM   4832  CE1 PHE A 311      98.206 124.790 105.348  1.00 41.92           C  
ATOM   4833  CE2 PHE A 311      96.201 125.990 105.788  1.00 36.43           C  
ATOM   4834  CZ  PHE A 311      97.336 125.368 106.243  1.00 39.62           C  
ATOM   4844  N   SER A 312      96.828 126.617  98.912  1.00 36.58           N  
ATOM   4845  CA  SER A 312      97.120 126.337  97.514  1.00 37.22           C  
ATOM   4846  C   SER A 312      98.228 127.231  96.980  1.00 38.44           C  
ATOM   4847  O   SER A 312      98.929 126.845  96.040  1.00 42.63           O  
ATOM   4848  CB  SER A 312      95.861 126.510  96.667  1.00 44.83           C  
ATOM   4849  OG  SER A 312      96.193 126.896  95.346  1.00 43.77           O  
ATOM   4855  N   ALA A 313      98.397 128.423  97.553  1.00 39.57           N  
ATOM   4856  CA  ALA A 313      99.479 129.298  97.121  1.00 36.15           C  
ATOM   4857  C   ALA A 313     100.831 128.849  97.656  1.00 30.77           C  
ATOM   4858  O   ALA A 313     101.855 129.088  97.009  1.00 38.37           O  
ATOM   4859  CB  ALA A 313      99.204 130.735  97.562  1.00 38.76           C  
ATOM   4865  N   ALA A 314     100.861 128.207  98.820  1.00 33.95           N  
ATOM   4866  CA  ALA A 314     102.106 127.780  99.442  1.00 37.48           C  
ATOM   4867  C   ALA A 314     102.497 126.356  99.080  1.00 34.60           C  
ATOM   4868  O   ALA A 314     103.505 125.860  99.591  1.00 31.15           O  
ATOM   4869  CB  ALA A 314     102.006 127.904 100.964  1.00 36.53           C  
ATOM   4875  N   THR A 315     101.726 125.684  98.228  1.00 36.72           N  
ATOM   4876  CA  THR A 315     102.069 124.350  97.755  1.00 32.16           C  
ATOM   4877  C   THR A 315     102.802 124.373  96.424  1.00 38.10           C  
ATOM   4878  O   THR A 315     103.706 123.562  96.208  1.00 49.17           O  
ATOM   4879  CB  THR A 315     100.808 123.494  97.614  1.00 37.52           C  
ATOM   4880  OG1 THR A 315     100.020 123.597  98.805  1.00 47.94           O  
ATOM   4881  CG2 THR A 315     101.177 122.045  97.383  1.00 37.60           C  
ATOM   4889  N   MET A 316     102.433 125.284  95.524  1.00 35.34           N  
ATOM   4890  CA  MET A 316     103.128 125.380  94.246  1.00 33.93           C  
ATOM   4891  C   MET A 316     104.557 125.871  94.424  1.00 38.94           C  
ATOM   4892  O   MET A 316     105.437 125.512  93.633  1.00 44.05           O  
ATOM   4893  CB  MET A 316     102.365 126.311  93.306  1.00 31.76           C  
ATOM   4894  CG  MET A 316     100.880 126.009  93.216  1.00 45.91           C  
ATOM   4895  SD  MET A 316     100.112 126.678  91.731  1.00 70.26           S  
ATOM   4896  CE  MET A 316      99.744 128.344  92.267  1.00 48.25           C  
ATOM   4906  N   VAL A 317     104.814 126.675  95.457  1.00 35.09           N  
ATOM   4907  CA  VAL A 317     106.141 127.254  95.633  1.00 33.70           C  
ATOM   4908  C   VAL A 317     107.189 126.168  95.813  1.00 37.12           C  
ATOM   4909  O   VAL A 317     108.328 126.316  95.357  1.00 42.60           O  
ATOM   4910  CB  VAL A 317     106.142 128.235  96.819  1.00 31.73           C  
ATOM   4911  CG1 VAL A 317     107.556 128.678  97.133  1.00 33.58           C  
ATOM   4912  CG2 VAL A 317     105.268 129.431  96.508  1.00 36.03           C  
ATOM   4922  N   ILE A 318     106.833 125.063  96.472  1.00 33.55           N  
ATOM   4923  CA  ILE A 318     107.782 123.973  96.663  1.00 31.07           C  
ATOM   4924  C   ILE A 318     108.358 123.497  95.340  1.00 39.95           C  
ATOM   4925  O   ILE A 318     109.455 122.931  95.311  1.00 41.89           O  
ATOM   4926  CB  ILE A 318     107.111 122.808  97.423  1.00 28.18           C  
ATOM   4927  CG1 ILE A 318     107.178 123.059  98.928  1.00 32.35           C  
ATOM   4928  CG2 ILE A 318     107.772 121.479  97.083  1.00 31.54           C  
ATOM   4929  CD1 ILE A 318     106.398 122.063  99.752  1.00 34.42           C  
ATOM   4941  N   ALA A 319     107.651 123.719  94.232  1.00 40.24           N  
ATOM   4942  CA  ALA A 319     108.133 123.248  92.942  1.00 35.98           C  
ATOM   4943  C   ALA A 319     109.318 124.047  92.421  1.00 35.24           C  
ATOM   4944  O   ALA A 319     109.962 123.605  91.465  1.00 39.58           O  
ATOM   4945  CB  ALA A 319     107.001 123.284  91.917  1.00 34.53           C  
ATOM   4951  N   ILE A 320     109.621 125.202  93.006  1.00 33.76           N  
ATOM   4952  CA  ILE A 320     110.763 126.001  92.566  1.00 31.07           C  
ATOM   4953  C   ILE A 320     112.052 125.356  93.064  1.00 34.20           C  
ATOM   4954  O   ILE A 320     112.911 125.000  92.247  1.00 36.88           O  
ATOM   4955  CB  ILE A 320     110.648 127.456  93.045  1.00 31.73           C  
ATOM   4956  CG1 ILE A 320     109.703 128.233  92.131  1.00 36.51           C  
ATOM   4957  CG2 ILE A 320     112.016 128.118  93.064  1.00 35.36           C  
ATOM   4958  CD1 ILE A 320     109.293 129.581  92.677  1.00 40.73           C  
ATOM   4970  N   PRO A 321     112.241 125.183  94.377  1.00 31.62           N  
ATOM   4971  CA  PRO A 321     113.510 124.596  94.841  1.00 35.50           C  
ATOM   4972  C   PRO A 321     113.753 123.197  94.307  1.00 39.44           C  
ATOM   4973  O   PRO A 321     114.821 122.933  93.742  1.00 52.92           O  
ATOM   4974  CB  PRO A 321     113.369 124.620  96.370  1.00 30.19           C  
ATOM   4975  CG  PRO A 321     111.927 124.760  96.632  1.00 33.58           C  
ATOM   4976  CD  PRO A 321     111.369 125.551  95.502  1.00 33.78           C  
ATOM   4984  N   THR A 322     112.787 122.289  94.455  1.00 28.38           N  
ATOM   4985  CA  THR A 322     112.980 120.928  93.967  1.00 34.07           C  
ATOM   4986  C   THR A 322     113.435 120.938  92.516  1.00 35.08           C  
ATOM   4987  O   THR A 322     114.407 120.269  92.150  1.00 43.53           O  
ATOM   4988  CB  THR A 322     111.690 120.122  94.117  1.00 37.57           C  
ATOM   4989  OG1 THR A 322     111.518 119.740  95.486  1.00 46.54           O  
ATOM   4990  CG2 THR A 322     111.736 118.874  93.253  1.00 32.07           C  
ATOM   4998  N   GLY A 323     112.764 121.730  91.681  1.00 31.53           N  
ATOM   4999  CA  GLY A 323     113.139 121.781  90.279  1.00 32.95           C  
ATOM   5000  C   GLY A 323     114.603 122.116  90.093  1.00 37.04           C  
ATOM   5001  O   GLY A 323     115.306 121.471  89.311  1.00 44.25           O  
ATOM   5005  N   ILE A 324     115.093 123.110  90.839  1.00 37.41           N  
ATOM   5006  CA  ILE A 324     116.508 123.466  90.757  1.00 41.18           C  
ATOM   5007  C   ILE A 324     117.360 122.209  90.835  1.00 42.20           C  
ATOM   5008  O   ILE A 324     118.201 121.949  89.966  1.00 48.20           O  
ATOM   5009  CB  ILE A 324     116.878 124.467  91.866  1.00 38.42           C  
ATOM   5010  CG1 ILE A 324     116.603 125.896  91.402  1.00 45.78           C  
ATOM   5011  CG2 ILE A 324     118.341 124.313  92.267  1.00 41.77           C  
ATOM   5012  CD1 ILE A 324     116.686 126.921  92.511  1.00 45.26           C  
ATOM   5024  N   LYS A 325     117.115 121.382  91.854  1.00 38.25           N  
ATOM   5025  CA  LYS A 325     117.936 120.194  92.046  1.00 36.69           C  
ATOM   5026  C   LYS A 325     118.027 119.392  90.758  1.00 40.17           C  
ATOM   5027  O   LYS A 325     119.124 119.059  90.296  1.00 44.19           O  
ATOM   5028  CB  LYS A 325     117.364 119.338  93.176  1.00 35.37           C  
ATOM   5029  CG  LYS A 325     117.506 119.963  94.548  1.00 34.76           C  
ATOM   5030  CD  LYS A 325     117.254 118.953  95.652  1.00 40.12           C  
ATOM   5031  CE  LYS A 325     118.423 118.002  95.837  1.00 44.96           C  
ATOM   5032  NZ  LYS A 325     119.710 118.710  96.055  1.00 47.98           N  
ATOM   5046  N   ILE A 326     116.882 119.129  90.126  1.00 40.39           N  
ATOM   5047  CA  ILE A 326     116.894 118.316  88.916  1.00 40.68           C  
ATOM   5048  C   ILE A 326     117.843 118.925  87.897  1.00 40.95           C  
ATOM   5049  O   ILE A 326     118.761 118.260  87.400  1.00 50.53           O  
ATOM   5050  CB  ILE A 326     115.471 118.175  88.345  1.00 35.37           C  
ATOM   5051  CG1 ILE A 326     114.547 117.491  89.355  1.00 35.69           C  
ATOM   5052  CG2 ILE A 326     115.500 117.398  87.042  1.00 34.50           C  
ATOM   5053  CD1 ILE A 326     114.748 116.000  89.467  1.00 33.62           C  
ATOM   5065  N   PHE A 327     117.687 120.223  87.631  1.00 43.93           N  
ATOM   5066  CA  PHE A 327     118.546 120.866  86.646  1.00 49.60           C  
ATOM   5067  C   PHE A 327     120.009 120.654  86.996  1.00 53.17           C  
ATOM   5068  O   PHE A 327     120.820 120.305  86.129  1.00 54.09           O  
ATOM   5069  CB  PHE A 327     118.225 122.359  86.559  1.00 48.12           C  
ATOM   5070  CG  PHE A 327     116.839 122.656  86.062  1.00 47.04           C  
ATOM   5071  CD1 PHE A 327     116.291 121.937  85.018  1.00 50.84           C  
ATOM   5072  CD2 PHE A 327     116.087 123.659  86.640  1.00 54.54           C  
ATOM   5073  CE1 PHE A 327     115.021 122.213  84.564  1.00 55.45           C  
ATOM   5074  CE2 PHE A 327     114.817 123.937  86.187  1.00 55.34           C  
ATOM   5075  CZ  PHE A 327     114.284 123.214  85.150  1.00 51.66           C  
ATOM   5085  N   SER A 328     120.358 120.814  88.272  1.00 46.20           N  
ATOM   5086  CA  SER A 328     121.749 120.644  88.670  1.00 44.56           C  
ATOM   5087  C   SER A 328     122.264 119.279  88.242  1.00 43.69           C  
ATOM   5088  O   SER A 328     123.325 119.172  87.618  1.00 49.34           O  
ATOM   5089  CB  SER A 328     121.890 120.830  90.177  1.00 41.39           C  
ATOM   5090  OG  SER A 328     121.851 122.202  90.523  1.00 48.72           O  
ATOM   5096  N   TRP A 329     121.503 118.222  88.530  1.00 40.03           N  
ATOM   5097  CA  TRP A 329     121.949 116.896  88.126  1.00 39.35           C  
ATOM   5098  C   TRP A 329     122.126 116.834  86.619  1.00 47.13           C  
ATOM   5099  O   TRP A 329     123.130 116.310  86.124  1.00 51.20           O  
ATOM   5100  CB  TRP A 329     120.961 115.835  88.607  1.00 39.68           C  
ATOM   5101  CG  TRP A 329     120.974 115.647  90.092  1.00 44.22           C  
ATOM   5102  CD1 TRP A 329     122.047 115.771  90.921  1.00 47.93           C  
ATOM   5103  CD2 TRP A 329     119.862 115.305  90.926  1.00 38.56           C  
ATOM   5104  NE1 TRP A 329     121.675 115.528  92.218  1.00 45.32           N  
ATOM   5105  CE2 TRP A 329     120.337 115.240  92.247  1.00 39.19           C  
ATOM   5106  CE3 TRP A 329     118.512 115.048  90.683  1.00 42.06           C  
ATOM   5107  CZ2 TRP A 329     119.513 114.928  93.320  1.00 43.48           C  
ATOM   5108  CZ3 TRP A 329     117.695 114.739  91.750  1.00 44.47           C  
ATOM   5109  CH2 TRP A 329     118.197 114.682  93.052  1.00 43.45           C  
ATOM   5120  N   LEU A 330     121.182 117.405  85.872  1.00 49.18           N  
ATOM   5121  CA  LEU A 330     121.347 117.488  84.427  1.00 40.77           C  
ATOM   5122  C   LEU A 330     122.634 118.221  84.081  1.00 48.36           C  
ATOM   5123  O   LEU A 330     123.433 117.749  83.264  1.00 54.33           O  
ATOM   5124  CB  LEU A 330     120.139 118.186  83.806  1.00 45.79           C  
ATOM   5125  CG  LEU A 330     119.768 117.755  82.390  1.00 51.56           C  
ATOM   5126  CD1 LEU A 330     118.495 118.449  81.951  1.00 49.45           C  
ATOM   5127  CD2 LEU A 330     120.901 118.053  81.427  1.00 54.38           C  
ATOM   5139  N   ALA A 331     122.873 119.364  84.727  1.00 52.33           N  
ATOM   5140  CA  ALA A 331     124.091 120.116  84.460  1.00 51.93           C  
ATOM   5141  C   ALA A 331     125.338 119.311  84.786  1.00 51.35           C  
ATOM   5142  O   ALA A 331     126.410 119.608  84.250  1.00 47.32           O  
ATOM   5143  CB  ALA A 331     124.091 121.419  85.256  1.00 52.11           C  
ATOM   5149  N   THR A 332     125.226 118.304  85.655  1.00 52.99           N  
ATOM   5150  CA  THR A 332     126.376 117.463  85.962  1.00 45.49           C  
ATOM   5151  C   THR A 332     126.666 116.469  84.849  1.00 44.79           C  
ATOM   5152  O   THR A 332     127.824 116.090  84.651  1.00 47.28           O  
ATOM   5153  CB  THR A 332     126.147 116.712  87.272  1.00 42.71           C  
ATOM   5154  OG1 THR A 332     125.829 117.645  88.310  1.00 50.49           O  
ATOM   5155  CG2 THR A 332     127.388 115.931  87.658  1.00 41.92           C  
ATOM   5163  N   LEU A 333     125.637 116.029  84.124  1.00 45.76           N  
ATOM   5164  CA  LEU A 333     125.843 115.037  83.079  1.00 42.57           C  
ATOM   5165  C   LEU A 333     126.472 115.639  81.831  1.00 47.13           C  
ATOM   5166  O   LEU A 333     127.150 114.927  81.083  1.00 53.54           O  
ATOM   5167  CB  LEU A 333     124.516 114.366  82.722  1.00 44.55           C  
ATOM   5168  CG  LEU A 333     123.916 113.464  83.800  1.00 40.56           C  
ATOM   5169  CD1 LEU A 333     122.480 113.113  83.467  1.00 40.35           C  
ATOM   5170  CD2 LEU A 333     124.744 112.206  83.965  1.00 44.11           C  
ATOM   5182  N   THR A 334     126.267 116.931  81.586  1.00 51.53           N  
ATOM   5183  CA  THR A 334     126.753 117.566  80.362  1.00 56.80           C  
ATOM   5184  C   THR A 334     128.214 117.946  80.549  1.00 56.86           C  
ATOM   5185  O   THR A 334     128.531 118.939  81.206  1.00 59.63           O  
ATOM   5186  CB  THR A 334     125.920 118.794  80.015  1.00 55.24           C  
ATOM   5187  OG1 THR A 334     126.378 119.913  80.782  1.00 55.84           O  
ATOM   5188  CG2 THR A 334     124.452 118.552  80.301  1.00 55.60           C  
ATOM   5196  N   GLY A 335     129.109 117.158  79.960  1.00 57.70           N  
ATOM   5197  CA  GLY A 335     130.519 117.487  79.959  1.00 58.16           C  
ATOM   5198  C   GLY A 335     131.416 116.350  80.395  1.00 57.78           C  
ATOM   5199  O   GLY A 335     132.498 116.162  79.836  1.00 63.24           O  
ATOM   5203  N   GLY A 336     130.981 115.578  81.384  1.00 49.18           N  
ATOM   5204  CA  GLY A 336     131.818 114.543  81.951  1.00 52.91           C  
ATOM   5205  C   GLY A 336     131.655 113.203  81.257  1.00 49.39           C  
ATOM   5206  O   GLY A 336     130.609 112.895  80.697  1.00 57.03           O  
ATOM   5210  N   ALA A 337     132.718 112.406  81.302  1.00 41.01           N  
ATOM   5211  CA  ALA A 337     132.649 111.048  80.787  1.00 39.70           C  
ATOM   5212  C   ALA A 337     131.629 110.251  81.585  1.00 47.43           C  
ATOM   5213  O   ALA A 337     131.622 110.291  82.818  1.00 55.16           O  
ATOM   5214  CB  ALA A 337     134.021 110.383  80.864  1.00 41.52           C  
ATOM   5220  N   ILE A 338     130.768 109.523  80.880  1.00 49.97           N  
ATOM   5221  CA  ILE A 338     129.647 108.815  81.485  1.00 47.74           C  
ATOM   5222  C   ILE A 338     129.766 107.339  81.144  1.00 50.46           C  
ATOM   5223  O   ILE A 338     129.913 106.979  79.971  1.00 54.89           O  
ATOM   5224  CB  ILE A 338     128.299 109.383  81.004  1.00 39.47           C  
ATOM   5225  CG1 ILE A 338     127.914 110.602  81.839  1.00 41.08           C  
ATOM   5226  CG2 ILE A 338     127.208 108.334  81.094  1.00 49.78           C  
ATOM   5227  CD1 ILE A 338     126.884 111.484  81.184  1.00 45.86           C  
ATOM   5239  N   GLN A 339     129.698 106.491  82.165  1.00 48.58           N  
ATOM   5240  CA  GLN A 339     129.675 105.039  82.007  1.00 47.61           C  
ATOM   5241  C   GLN A 339     128.250 104.587  82.315  1.00 52.37           C  
ATOM   5242  O   GLN A 339     127.911 104.289  83.460  1.00 57.15           O  
ATOM   5243  CB  GLN A 339     130.689 104.365  82.922  1.00 45.16           C  
ATOM   5244  CG  GLN A 339     132.017 105.090  83.008  1.00 51.25           C  
ATOM   5245  CD  GLN A 339     133.087 104.266  83.690  1.00 57.88           C  
ATOM   5246  OE1 GLN A 339     133.616 104.653  84.731  1.00 58.60           O  
ATOM   5247  NE2 GLN A 339     133.414 103.121  83.104  1.00 59.14           N  
ATOM   5256  N   TRP A 340     127.416 104.537  81.279  1.00 48.34           N  
ATOM   5257  CA  TRP A 340     125.994 104.281  81.462  1.00 45.23           C  
ATOM   5258  C   TRP A 340     125.665 102.807  81.653  1.00 51.10           C  
ATOM   5259  O   TRP A 340     124.541 102.494  82.053  1.00 55.07           O  
ATOM   5260  CB  TRP A 340     125.212 104.820  80.264  1.00 43.67           C  
ATOM   5261  CG  TRP A 340     125.511 104.098  78.994  1.00 47.86           C  
ATOM   5262  CD1 TRP A 340     126.459 104.423  78.072  1.00 54.22           C  
ATOM   5263  CD2 TRP A 340     124.859 102.923  78.504  1.00 50.51           C  
ATOM   5264  NE1 TRP A 340     126.438 103.523  77.036  1.00 58.62           N  
ATOM   5265  CE2 TRP A 340     125.464 102.592  77.277  1.00 53.85           C  
ATOM   5266  CE3 TRP A 340     123.822 102.119  78.982  1.00 49.63           C  
ATOM   5267  CZ2 TRP A 340     125.068 101.493  76.524  1.00 51.10           C  
ATOM   5268  CZ3 TRP A 340     123.431 101.029  78.233  1.00 54.00           C  
ATOM   5269  CH2 TRP A 340     124.051 100.726  77.018  1.00 52.64           C  
ATOM   5280  N   SER A 341     126.599 101.898  81.377  1.00 58.84           N  
ATOM   5281  CA  SER A 341     126.313 100.477  81.523  1.00 55.54           C  
ATOM   5282  C   SER A 341     126.331 100.018  82.974  1.00 53.80           C  
ATOM   5283  O   SER A 341     125.763  98.965  83.280  1.00 56.24           O  
ATOM   5284  CB  SER A 341     127.316  99.652  80.715  1.00 55.66           C  
ATOM   5285  OG  SER A 341     128.639 100.107  80.925  1.00 60.68           O  
ATOM   5291  N   ARG A 342     126.961 100.772  83.869  1.00 42.21           N  
ATOM   5292  CA  ARG A 342     127.003 100.386  85.272  1.00 37.02           C  
ATOM   5293  C   ARG A 342     125.610 100.461  85.880  1.00 44.57           C  
ATOM   5294  O   ARG A 342     124.846 101.389  85.608  1.00 55.28           O  
ATOM   5295  CB  ARG A 342     127.962 101.291  86.042  1.00 41.84           C  
ATOM   5296  CG  ARG A 342     129.398 101.225  85.555  1.00 49.49           C  
ATOM   5297  CD  ARG A 342     130.007  99.858  85.799  1.00 50.04           C  
ATOM   5298  NE  ARG A 342     130.036  99.050  84.586  1.00 47.06           N  
ATOM   5299  CZ  ARG A 342     131.070  98.963  83.760  1.00 49.12           C  
ATOM   5300  NH1 ARG A 342     132.190  99.632  83.977  1.00 50.21           N  
ATOM   5301  NH2 ARG A 342     130.978  98.183  82.688  1.00 52.33           N  
ATOM   5315  N   VAL A 343     125.282  99.471  86.715  1.00 32.75           N  
ATOM   5316  CA  VAL A 343     123.932  99.400  87.280  1.00 33.97           C  
ATOM   5317  C   VAL A 343     123.609 100.630  88.112  1.00 36.17           C  
ATOM   5318  O   VAL A 343     122.495 101.167  87.981  1.00 37.81           O  
ATOM   5319  CB  VAL A 343     123.752  98.088  88.055  1.00 33.18           C  
ATOM   5320  CG1 VAL A 343     122.298  97.903  88.440  1.00 29.56           C  
ATOM   5321  CG2 VAL A 343     124.236  96.913  87.227  1.00 33.91           C  
ATOM   5331  N   PRO A 344     124.487 101.117  88.993  1.00 33.93           N  
ATOM   5332  CA  PRO A 344     124.140 102.328  89.752  1.00 32.22           C  
ATOM   5333  C   PRO A 344     123.806 103.508  88.862  1.00 37.58           C  
ATOM   5334  O   PRO A 344     122.872 104.260  89.163  1.00 43.79           O  
ATOM   5335  CB  PRO A 344     125.396 102.583  90.594  1.00 26.05           C  
ATOM   5336  CG  PRO A 344     126.085 101.272  90.665  1.00 29.55           C  
ATOM   5337  CD  PRO A 344     125.806 100.589  89.371  1.00 32.68           C  
ATOM   5345  N   MET A 345     124.535 103.687  87.759  1.00 35.80           N  
ATOM   5346  CA  MET A 345     124.214 104.773  86.840  1.00 31.22           C  
ATOM   5347  C   MET A 345     122.867 104.540  86.173  1.00 30.44           C  
ATOM   5348  O   MET A 345     122.108 105.489  85.948  1.00 33.97           O  
ATOM   5349  CB  MET A 345     125.313 104.917  85.791  1.00 37.46           C  
ATOM   5350  CG  MET A 345     125.020 105.958  84.722  1.00 38.84           C  
ATOM   5351  SD  MET A 345     124.697 107.604  85.380  1.00 57.50           S  
ATOM   5352  CE  MET A 345     126.056 107.799  86.525  1.00 35.43           C  
ATOM   5362  N   LEU A 346     122.554 103.287  85.842  1.00 28.54           N  
ATOM   5363  CA  LEU A 346     121.249 102.986  85.266  1.00 26.36           C  
ATOM   5364  C   LEU A 346     120.135 103.407  86.212  1.00 29.36           C  
ATOM   5365  O   LEU A 346     119.178 104.078  85.808  1.00 34.57           O  
ATOM   5366  CB  LEU A 346     121.145 101.494  84.952  1.00 22.14           C  
ATOM   5367  CG  LEU A 346     121.606 101.051  83.565  1.00 27.82           C  
ATOM   5368  CD1 LEU A 346     121.511  99.544  83.432  1.00 30.54           C  
ATOM   5369  CD2 LEU A 346     120.797 101.733  82.480  1.00 40.59           C  
ATOM   5381  N   TYR A 347     120.245 103.024  87.484  1.00 26.09           N  
ATOM   5382  CA  TYR A 347     119.212 103.397  88.444  1.00 23.89           C  
ATOM   5383  C   TYR A 347     119.160 104.907  88.641  1.00 26.61           C  
ATOM   5384  O   TYR A 347     118.073 105.489  88.731  1.00 33.74           O  
ATOM   5385  CB  TYR A 347     119.449 102.685  89.773  1.00 27.54           C  
ATOM   5386  CG  TYR A 347     118.850 101.300  89.825  1.00 28.02           C  
ATOM   5387  CD1 TYR A 347     117.510 101.116  90.124  1.00 29.16           C  
ATOM   5388  CD2 TYR A 347     119.622 100.178  89.571  1.00 32.01           C  
ATOM   5389  CE1 TYR A 347     116.958  99.856  90.171  1.00 28.44           C  
ATOM   5390  CE2 TYR A 347     119.077  98.915  89.617  1.00 32.92           C  
ATOM   5391  CZ  TYR A 347     117.745  98.761  89.915  1.00 33.46           C  
ATOM   5392  OH  TYR A 347     117.196  97.503  89.962  1.00 36.64           O  
ATOM   5402  N   ALA A 348     120.321 105.561  88.704  1.00 28.99           N  
ATOM   5403  CA  ALA A 348     120.335 107.007  88.892  1.00 21.39           C  
ATOM   5404  C   ALA A 348     119.639 107.717  87.740  1.00 26.65           C  
ATOM   5405  O   ALA A 348     118.872 108.662  87.958  1.00 35.41           O  
ATOM   5406  CB  ALA A 348     121.771 107.504  89.035  1.00 27.09           C  
ATOM   5412  N   ILE A 349     119.895 107.285  86.505  1.00 30.69           N  
ATOM   5413  CA  ILE A 349     119.247 107.911  85.357  1.00 28.43           C  
ATOM   5414  C   ILE A 349     117.751 107.624  85.370  1.00 30.59           C  
ATOM   5415  O   ILE A 349     116.930 108.526  85.169  1.00 36.14           O  
ATOM   5416  CB  ILE A 349     119.903 107.442  84.046  1.00 25.42           C  
ATOM   5417  CG1 ILE A 349     121.119 108.312  83.732  1.00 26.35           C  
ATOM   5418  CG2 ILE A 349     118.909 107.501  82.897  1.00 31.34           C  
ATOM   5419  CD1 ILE A 349     122.005 107.755  82.645  1.00 29.92           C  
ATOM   5431  N   GLY A 350     117.370 106.369  85.610  1.00 24.11           N  
ATOM   5432  CA  GLY A 350     115.959 106.033  85.652  1.00 23.50           C  
ATOM   5433  C   GLY A 350     115.197 106.763  86.735  1.00 22.00           C  
ATOM   5434  O   GLY A 350     113.982 106.945  86.613  1.00 29.01           O  
ATOM   5438  N   PHE A 351     115.882 107.179  87.801  1.00 22.47           N  
ATOM   5439  CA  PHE A 351     115.219 107.928  88.863  1.00 22.04           C  
ATOM   5440  C   PHE A 351     114.674 109.257  88.351  1.00 34.15           C  
ATOM   5441  O   PHE A 351     113.549 109.646  88.690  1.00 43.42           O  
ATOM   5442  CB  PHE A 351     116.206 108.146  90.013  1.00 30.05           C  
ATOM   5443  CG  PHE A 351     115.774 109.180  91.019  1.00 31.31           C  
ATOM   5444  CD1 PHE A 351     115.963 110.530  90.780  1.00 30.96           C  
ATOM   5445  CD2 PHE A 351     115.212 108.797  92.221  1.00 32.10           C  
ATOM   5446  CE1 PHE A 351     115.575 111.471  91.708  1.00 33.85           C  
ATOM   5447  CE2 PHE A 351     114.826 109.737  93.151  1.00 32.38           C  
ATOM   5448  CZ  PHE A 351     115.009 111.073  92.895  1.00 35.27           C  
ATOM   5458  N   LEU A 352     115.460 109.969  87.540  1.00 33.91           N  
ATOM   5459  CA  LEU A 352     115.127 111.350  87.198  1.00 29.53           C  
ATOM   5460  C   LEU A 352     113.817 111.436  86.424  1.00 26.40           C  
ATOM   5461  O   LEU A 352     112.927 112.220  86.774  1.00 34.78           O  
ATOM   5462  CB  LEU A 352     116.266 111.973  86.391  1.00 24.60           C  
ATOM   5463  CG  LEU A 352     117.619 112.050  87.102  1.00 27.97           C  
ATOM   5464  CD1 LEU A 352     118.763 112.021  86.107  1.00 27.15           C  
ATOM   5465  CD2 LEU A 352     117.700 113.298  87.958  1.00 28.93           C  
ATOM   5477  N   ILE A 353     113.685 110.643  85.361  1.00 18.84           N  
ATOM   5478  CA  ILE A 353     112.508 110.739  84.500  1.00 26.69           C  
ATOM   5479  C   ILE A 353     111.245 110.427  85.292  1.00 29.16           C  
ATOM   5480  O   ILE A 353     110.253 111.171  85.252  1.00 38.85           O  
ATOM   5481  CB  ILE A 353     112.658 109.794  83.295  1.00 25.36           C  
ATOM   5482  CG1 ILE A 353     113.764 110.289  82.364  1.00 25.18           C  
ATOM   5483  CG2 ILE A 353     111.348 109.677  82.544  1.00 31.10           C  
ATOM   5484  CD1 ILE A 353     114.534 109.174  81.701  1.00 27.95           C  
ATOM   5496  N   LEU A 354     111.262 109.317  86.023  1.00 23.33           N  
ATOM   5497  CA  LEU A 354     110.069 108.894  86.740  1.00 28.42           C  
ATOM   5498  C   LEU A 354     109.710 109.886  87.839  1.00 29.34           C  
ATOM   5499  O   LEU A 354     108.532 110.229  88.012  1.00 35.82           O  
ATOM   5500  CB  LEU A 354     110.279 107.491  87.301  1.00 28.13           C  
ATOM   5501  CG  LEU A 354     110.712 106.482  86.231  1.00 30.27           C  
ATOM   5502  CD1 LEU A 354     111.200 105.178  86.849  1.00 29.23           C  
ATOM   5503  CD2 LEU A 354     109.590 106.241  85.231  1.00 25.35           C  
ATOM   5515  N   PHE A 355     110.704 110.380  88.581  1.00 23.56           N  
ATOM   5516  CA  PHE A 355     110.391 111.341  89.629  1.00 29.19           C  
ATOM   5517  C   PHE A 355     109.842 112.636  89.049  1.00 34.26           C  
ATOM   5518  O   PHE A 355     108.940 113.241  89.635  1.00 41.86           O  
ATOM   5519  CB  PHE A 355     111.616 111.636  90.485  1.00 26.59           C  
ATOM   5520  CG  PHE A 355     111.377 112.708  91.505  1.00 26.06           C  
ATOM   5521  CD1 PHE A 355     110.754 112.414  92.701  1.00 26.77           C  
ATOM   5522  CD2 PHE A 355     111.753 114.014  91.258  1.00 32.30           C  
ATOM   5523  CE1 PHE A 355     110.523 113.398  93.635  1.00 28.42           C  
ATOM   5524  CE2 PHE A 355     111.524 115.000  92.190  1.00 35.88           C  
ATOM   5525  CZ  PHE A 355     110.908 114.691  93.379  1.00 33.86           C  
ATOM   5535  N   THR A 356     110.382 113.103  87.921  1.00 31.03           N  
ATOM   5536  CA  THR A 356     109.861 114.346  87.361  1.00 28.17           C  
ATOM   5537  C   THR A 356     108.433 114.163  86.863  1.00 29.72           C  
ATOM   5538  O   THR A 356     107.599 115.064  87.018  1.00 40.53           O  
ATOM   5539  CB  THR A 356     110.775 114.872  86.249  1.00 22.73           C  
ATOM   5540  OG1 THR A 356     110.328 116.170  85.839  1.00 31.19           O  
ATOM   5541  CG2 THR A 356     110.804 113.953  85.046  1.00 25.09           C  
ATOM   5549  N   ILE A 357     108.116 113.000  86.287  1.00 22.41           N  
ATOM   5550  CA  ILE A 357     106.730 112.750  85.895  1.00 26.94           C  
ATOM   5551  C   ILE A 357     105.828 112.785  87.123  1.00 26.23           C  
ATOM   5552  O   ILE A 357     104.754 113.404  87.116  1.00 37.95           O  
ATOM   5553  CB  ILE A 357     106.607 111.413  85.145  1.00 26.64           C  
ATOM   5554  CG1 ILE A 357     107.185 111.548  83.738  1.00 32.32           C  
ATOM   5555  CG2 ILE A 357     105.149 110.989  85.070  1.00 21.57           C  
ATOM   5556  CD1 ILE A 357     107.248 110.247  82.969  1.00 34.10           C  
ATOM   5568  N   GLY A 358     106.254 112.123  88.200  1.00 13.01           N  
ATOM   5569  CA  GLY A 358     105.450 112.123  89.411  1.00 20.19           C  
ATOM   5570  C   GLY A 358     105.249 113.516  89.976  1.00 15.43           C  
ATOM   5571  O   GLY A 358     104.152 113.870  90.411  1.00 17.78           O  
ATOM   5575  N   GLY A 359     106.304 114.327  89.972  1.00 18.14           N  
ATOM   5576  CA  GLY A 359     106.189 115.673  90.505  1.00 20.06           C  
ATOM   5577  C   GLY A 359     105.284 116.560  89.673  1.00 29.31           C  
ATOM   5578  O   GLY A 359     104.521 117.365  90.214  1.00 39.01           O  
ATOM   5582  N   LEU A 360     105.357 116.439  88.347  1.00 25.37           N  
ATOM   5583  CA  LEU A 360     104.441 117.197  87.501  1.00 17.50           C  
ATOM   5584  C   LEU A 360     102.999 116.784  87.768  1.00 21.77           C  
ATOM   5585  O   LEU A 360     102.106 117.633  87.902  1.00 22.88           O  
ATOM   5586  CB  LEU A 360     104.799 116.998  86.031  1.00 23.89           C  
ATOM   5587  CG  LEU A 360     106.137 117.591  85.594  1.00 28.18           C  
ATOM   5588  CD1 LEU A 360     106.485 117.121  84.195  1.00 34.35           C  
ATOM   5589  CD2 LEU A 360     106.108 119.105  85.657  1.00 31.07           C  
ATOM   5601  N   THR A 361     102.752 115.475  87.869  1.00 31.64           N  
ATOM   5602  CA  THR A 361     101.406 115.018  88.193  1.00 24.91           C  
ATOM   5603  C   THR A 361     100.953 115.575  89.534  1.00 21.97           C  
ATOM   5604  O   THR A 361      99.779 115.910  89.712  1.00 24.92           O  
ATOM   5605  CB  THR A 361     101.350 113.493  88.208  1.00 30.78           C  
ATOM   5606  OG1 THR A 361     101.836 112.981  86.963  1.00 38.80           O  
ATOM   5607  CG2 THR A 361      99.925 113.024  88.413  1.00 28.15           C  
ATOM   5615  N   GLY A 362     101.870 115.669  90.495  1.00 27.36           N  
ATOM   5616  CA  GLY A 362     101.527 116.289  91.763  1.00 28.30           C  
ATOM   5617  C   GLY A 362     101.146 117.747  91.605  1.00 30.78           C  
ATOM   5618  O   GLY A 362     100.189 118.220  92.221  1.00 30.60           O  
ATOM   5622  N   VAL A 363     101.892 118.481  90.778  1.00 36.37           N  
ATOM   5623  CA  VAL A 363     101.574 119.889  90.552  1.00 33.81           C  
ATOM   5624  C   VAL A 363     100.211 120.031  89.891  1.00 30.73           C  
ATOM   5625  O   VAL A 363      99.542 121.059  90.048  1.00 22.49           O  
ATOM   5626  CB  VAL A 363     102.673 120.571  89.716  1.00 36.23           C  
ATOM   5627  CG1 VAL A 363     102.137 121.829  89.047  1.00 29.42           C  
ATOM   5628  CG2 VAL A 363     103.863 120.906  90.590  1.00 36.61           C  
ATOM   5638  N   ILE A 364      99.777 119.016  89.138  1.00 40.04           N  
ATOM   5639  CA  ILE A 364      98.456 119.082  88.511  1.00 30.83           C  
ATOM   5640  C   ILE A 364      97.382 119.334  89.561  1.00 34.65           C  
ATOM   5641  O   ILE A 364      96.524 120.209  89.400  1.00 36.73           O  
ATOM   5642  CB  ILE A 364      98.157 117.791  87.728  1.00 32.23           C  
ATOM   5643  CG1 ILE A 364      98.986 117.707  86.447  1.00 37.39           C  
ATOM   5644  CG2 ILE A 364      96.670 117.704  87.421  1.00 25.21           C  
ATOM   5645  CD1 ILE A 364      98.492 118.598  85.338  1.00 39.98           C  
ATOM   5657  N   LEU A 365      97.414 118.573  90.652  1.00 36.54           N  
ATOM   5658  CA  LEU A 365      96.333 118.560  91.636  1.00 39.42           C  
ATOM   5659  C   LEU A 365      96.689 119.335  92.896  1.00 36.11           C  
ATOM   5660  O   LEU A 365      96.317 118.940  94.003  1.00 42.86           O  
ATOM   5661  CB  LEU A 365      95.948 117.123  91.981  1.00 31.71           C  
ATOM   5662  CG  LEU A 365      97.063 116.133  92.319  1.00 26.52           C  
ATOM   5663  CD1 LEU A 365      97.623 116.396  93.693  1.00 32.15           C  
ATOM   5664  CD2 LEU A 365      96.541 114.716  92.228  1.00 29.90           C  
ATOM   5676  N   SER A 366      97.410 120.443  92.759  1.00 29.63           N  
ATOM   5677  CA  SER A 366      97.635 121.334  93.888  1.00 27.53           C  
ATOM   5678  C   SER A 366      96.591 122.434  93.967  1.00 34.61           C  
ATOM   5679  O   SER A 366      96.314 122.937  95.061  1.00 36.78           O  
ATOM   5680  CB  SER A 366      99.025 121.964  93.800  1.00 40.04           C  
ATOM   5681  OG  SER A 366      99.074 123.169  94.540  1.00 33.90           O  
ATOM   5687  N   ASN A 367      96.010 122.820  92.835  1.00 41.84           N  
ATOM   5688  CA  ASN A 367      94.964 123.830  92.833  1.00 43.96           C  
ATOM   5689  C   ASN A 367      93.714 123.298  93.518  1.00 45.41           C  
ATOM   5690  O   ASN A 367      93.301 122.158  93.295  1.00 47.76           O  
ATOM   5691  CB  ASN A 367      94.633 124.247  91.403  1.00 40.51           C  
ATOM   5692  CG  ASN A 367      95.811 124.871  90.693  1.00 50.26           C  
ATOM   5693  OD1 ASN A 367      96.123 126.041  90.898  1.00 59.32           O  
ATOM   5694  ND2 ASN A 367      96.474 124.090  89.851  1.00 47.55           N  
ATOM   5701  N   SER A 368      93.101 124.137  94.354  1.00 41.01           N  
ATOM   5702  CA  SER A 368      91.884 123.722  95.039  1.00 44.45           C  
ATOM   5703  C   SER A 368      90.764 123.445  94.046  1.00 45.21           C  
ATOM   5704  O   SER A 368      89.988 122.500  94.221  1.00 41.73           O  
ATOM   5705  CB  SER A 368      91.457 124.792  96.042  1.00 49.28           C  
ATOM   5706  OG  SER A 368      91.492 126.079  95.455  1.00 48.49           O  
ATOM   5712  N   VAL A 369      90.664 124.261  92.995  1.00 45.03           N  
ATOM   5713  CA  VAL A 369      89.578 124.106  92.031  1.00 39.98           C  
ATOM   5714  C   VAL A 369      89.674 122.754  91.338  1.00 44.34           C  
ATOM   5715  O   VAL A 369      88.676 122.043  91.185  1.00 46.90           O  
ATOM   5716  CB  VAL A 369      89.597 125.257  91.012  1.00 37.06           C  
ATOM   5717  CG1 VAL A 369      88.346 125.223  90.160  1.00 40.58           C  
ATOM   5718  CG2 VAL A 369      89.720 126.590  91.718  1.00 39.58           C  
ATOM   5728  N   LEU A 370      90.879 122.382  90.905  1.00 41.63           N  
ATOM   5729  CA  LEU A 370      91.042 121.137  90.163  1.00 37.16           C  
ATOM   5730  C   LEU A 370      90.927 119.919  91.067  1.00 44.89           C  
ATOM   5731  O   LEU A 370      90.498 118.853  90.614  1.00 45.78           O  
ATOM   5732  CB  LEU A 370      92.390 121.130  89.450  1.00 35.20           C  
ATOM   5733  CG  LEU A 370      92.429 121.870  88.116  1.00 42.93           C  
ATOM   5734  CD1 LEU A 370      93.775 122.537  87.922  1.00 45.59           C  
ATOM   5735  CD2 LEU A 370      92.139 120.915  86.979  1.00 46.08           C  
ATOM   5747  N   ASP A 371      91.295 120.053  92.341  1.00 42.58           N  
ATOM   5748  CA  ASP A 371      91.355 118.889  93.216  1.00 36.29           C  
ATOM   5749  C   ASP A 371      90.006 118.203  93.371  1.00 37.19           C  
ATOM   5750  O   ASP A 371      89.968 117.008  93.677  1.00 43.02           O  
ATOM   5751  CB  ASP A 371      91.885 119.292  94.590  1.00 37.82           C  
ATOM   5752  CG  ASP A 371      92.393 118.110  95.381  1.00 39.77           C  
ATOM   5753  OD1 ASP A 371      92.419 116.994  94.827  1.00 41.22           O  
ATOM   5754  OD2 ASP A 371      92.767 118.294  96.557  1.00 44.48           O  
ATOM   5759  N   ILE A 372      88.900 118.923  93.170  1.00 34.70           N  
ATOM   5760  CA  ILE A 372      87.590 118.299  93.311  1.00 39.35           C  
ATOM   5761  C   ILE A 372      87.350 117.257  92.230  1.00 36.08           C  
ATOM   5762  O   ILE A 372      86.506 116.372  92.406  1.00 40.10           O  
ATOM   5763  CB  ILE A 372      86.470 119.357  93.292  1.00 35.22           C  
ATOM   5764  CG1 ILE A 372      86.234 119.869  91.871  1.00 35.95           C  
ATOM   5765  CG2 ILE A 372      86.810 120.504  94.227  1.00 36.27           C  
ATOM   5766  CD1 ILE A 372      85.286 121.039  91.801  1.00 37.46           C  
ATOM   5778  N   ALA A 373      88.061 117.336  91.111  1.00 28.20           N  
ATOM   5779  CA  ALA A 373      87.898 116.363  90.043  1.00 34.66           C  
ATOM   5780  C   ALA A 373      88.831 115.168  90.176  1.00 41.29           C  
ATOM   5781  O   ALA A 373      88.714 114.225  89.388  1.00 40.82           O  
ATOM   5782  CB  ALA A 373      88.123 117.030  88.684  1.00 38.50           C  
ATOM   5788  N   PHE A 374      89.744 115.179  91.148  1.00 43.14           N  
ATOM   5789  CA  PHE A 374      90.704 114.094  91.319  1.00 38.39           C  
ATOM   5790  C   PHE A 374      90.807 113.563  92.738  1.00 38.56           C  
ATOM   5791  O   PHE A 374      91.341 112.463  92.917  1.00 43.13           O  
ATOM   5792  CB  PHE A 374      92.105 114.541  90.874  1.00 34.58           C  
ATOM   5793  CG  PHE A 374      92.157 115.061  89.470  1.00 37.08           C  
ATOM   5794  CD1 PHE A 374      91.520 114.388  88.447  1.00 41.82           C  
ATOM   5795  CD2 PHE A 374      92.843 116.222  89.174  1.00 36.63           C  
ATOM   5796  CE1 PHE A 374      91.566 114.863  87.157  1.00 42.53           C  
ATOM   5797  CE2 PHE A 374      92.891 116.701  87.885  1.00 38.52           C  
ATOM   5798  CZ  PHE A 374      92.251 116.019  86.876  1.00 42.11           C  
ATOM   5808  N   HIS A 375      90.328 114.286  93.745  1.00 34.90           N  
ATOM   5809  CA  HIS A 375      90.465 113.816  95.116  1.00 31.64           C  
ATOM   5810  C   HIS A 375      89.746 112.487  95.301  1.00 34.89           C  
ATOM   5811  O   HIS A 375      88.629 112.291  94.818  1.00 32.18           O  
ATOM   5812  CB  HIS A 375      89.907 114.846  96.093  1.00 34.31           C  
ATOM   5813  CG  HIS A 375      90.083 114.464  97.529  1.00 33.27           C  
ATOM   5814  ND1 HIS A 375      89.167 114.790  98.504  1.00 38.21           N  
ATOM   5815  CD2 HIS A 375      91.071 113.782  98.153  1.00 33.80           C  
ATOM   5816  CE1 HIS A 375      89.582 114.324  99.668  1.00 37.72           C  
ATOM   5817  NE2 HIS A 375      90.735 113.709  99.483  1.00 37.93           N  
ATOM   5825  N   ASP A 376      90.399 111.572  96.014  1.00 35.79           N  
ATOM   5826  CA  ASP A 376      89.848 110.244  96.282  1.00 35.88           C  
ATOM   5827  C   ASP A 376      89.484 109.525  94.985  1.00 35.03           C  
ATOM   5828  O   ASP A 376      88.470 108.832  94.900  1.00 39.59           O  
ATOM   5829  CB  ASP A 376      88.641 110.330  97.219  1.00 40.38           C  
ATOM   5830  CG  ASP A 376      89.041 110.365  98.683  1.00 44.97           C  
ATOM   5831  OD1 ASP A 376      89.682 109.399  99.147  1.00 40.33           O  
ATOM   5832  OD2 ASP A 376      88.718 111.357  99.370  1.00 47.79           O  
ATOM   5837  N   THR A 377      90.317 109.696  93.966  1.00 34.84           N  
ATOM   5838  CA  THR A 377      90.237 108.941  92.725  1.00 28.81           C  
ATOM   5839  C   THR A 377      91.567 108.223  92.516  1.00 30.89           C  
ATOM   5840  O   THR A 377      92.435 108.223  93.390  1.00 36.04           O  
ATOM   5841  CB  THR A 377      89.899 109.854  91.546  1.00 32.34           C  
ATOM   5842  OG1 THR A 377      88.627 110.470  91.765  1.00 39.70           O  
ATOM   5843  CG2 THR A 377      89.856 109.063  90.255  1.00 33.09           C  
ATOM   5851  N   TYR A 378      91.728 107.603  91.349  1.00 31.80           N  
ATOM   5852  CA  TYR A 378      92.961 106.883  91.066  1.00 33.11           C  
ATOM   5853  C   TYR A 378      94.073 107.788  90.556  1.00 33.93           C  
ATOM   5854  O   TYR A 378      95.211 107.326  90.428  1.00 43.15           O  
ATOM   5855  CB  TYR A 378      92.700 105.766  90.057  1.00 35.33           C  
ATOM   5856  CG  TYR A 378      92.656 104.396  90.691  1.00 33.77           C  
ATOM   5857  CD1 TYR A 378      93.796 103.820  91.225  1.00 31.50           C  
ATOM   5858  CD2 TYR A 378      91.472 103.685  90.771  1.00 32.91           C  
ATOM   5859  CE1 TYR A 378      93.758 102.573  91.809  1.00 31.39           C  
ATOM   5860  CE2 TYR A 378      91.426 102.438  91.354  1.00 29.06           C  
ATOM   5861  CZ  TYR A 378      92.569 101.888  91.871  1.00 33.48           C  
ATOM   5862  OH  TYR A 378      92.519 100.645  92.452  1.00 43.01           O  
ATOM   5872  N   PHE A 379      93.784 109.058  90.272  1.00 21.51           N  
ATOM   5873  CA  PHE A 379      94.853 109.982  89.913  1.00 25.59           C  
ATOM   5874  C   PHE A 379      95.819 110.174  91.075  1.00 31.22           C  
ATOM   5875  O   PHE A 379      97.038 110.218  90.877  1.00 36.32           O  
ATOM   5876  CB  PHE A 379      94.266 111.322  89.480  1.00 29.24           C  
ATOM   5877  CG  PHE A 379      95.079 112.029  88.438  1.00 31.73           C  
ATOM   5878  CD1 PHE A 379      95.076 111.596  87.127  1.00 35.14           C  
ATOM   5879  CD2 PHE A 379      95.843 113.129  88.769  1.00 31.63           C  
ATOM   5880  CE1 PHE A 379      95.821 112.246  86.169  1.00 33.71           C  
ATOM   5881  CE2 PHE A 379      96.588 113.782  87.813  1.00 29.71           C  
ATOM   5882  CZ  PHE A 379      96.577 113.340  86.513  1.00 33.42           C  
ATOM   5892  N   VAL A 380      95.293 110.291  92.296  1.00 28.25           N  
ATOM   5893  CA  VAL A 380      96.156 110.422  93.467  1.00 22.98           C  
ATOM   5894  C   VAL A 380      97.001 109.170  93.644  1.00 24.73           C  
ATOM   5895  O   VAL A 380      98.191 109.244  93.981  1.00 36.21           O  
ATOM   5896  CB  VAL A 380      95.314 110.713  94.721  1.00 27.94           C  
ATOM   5897  CG1 VAL A 380      96.193 110.727  95.951  1.00 33.40           C  
ATOM   5898  CG2 VAL A 380      94.584 112.029  94.574  1.00 34.10           C  
ATOM   5908  N   VAL A 381      96.395 107.999  93.441  1.00 27.13           N  
ATOM   5909  CA  VAL A 381      97.142 106.751  93.552  1.00 30.10           C  
ATOM   5910  C   VAL A 381      98.279 106.734  92.543  1.00 31.06           C  
ATOM   5911  O   VAL A 381      99.427 106.420  92.877  1.00 44.94           O  
ATOM   5912  CB  VAL A 381      96.206 105.545  93.367  1.00 26.85           C  
ATOM   5913  CG1 VAL A 381      97.007 104.292  93.088  1.00 29.01           C  
ATOM   5914  CG2 VAL A 381      95.344 105.358  94.596  1.00 31.64           C  
ATOM   5924  N   ALA A 382      97.980 107.092  91.296  1.00 17.05           N  
ATOM   5925  CA  ALA A 382      99.021 107.128  90.279  1.00 16.25           C  
ATOM   5926  C   ALA A 382     100.134 108.083  90.681  1.00 17.14           C  
ATOM   5927  O   ALA A 382     101.314 107.732  90.621  1.00 24.63           O  
ATOM   5928  CB  ALA A 382      98.426 107.530  88.933  1.00 29.18           C  
ATOM   5934  N   HIS A 383      99.778 109.290  91.121  1.00 25.58           N  
ATOM   5935  CA  HIS A 383     100.796 110.278  91.470  1.00 17.51           C  
ATOM   5936  C   HIS A 383     101.713 109.758  92.568  1.00 15.51           C  
ATOM   5937  O   HIS A 383     102.943 109.724  92.408  1.00 28.23           O  
ATOM   5938  CB  HIS A 383     100.129 111.583  91.909  1.00 22.86           C  
ATOM   5939  CG  HIS A 383     100.858 112.307  93.001  1.00 21.07           C  
ATOM   5940  ND1 HIS A 383     102.132 112.805  92.843  1.00 33.26           N  
ATOM   5941  CD2 HIS A 383     100.483 112.630  94.261  1.00 30.35           C  
ATOM   5942  CE1 HIS A 383     102.514 113.397  93.961  1.00 31.88           C  
ATOM   5943  NE2 HIS A 383     101.532 113.305  94.839  1.00 31.67           N  
ATOM   5951  N   PHE A 384     101.137 109.324  93.687  1.00 23.53           N  
ATOM   5952  CA  PHE A 384     102.006 109.020  94.813  1.00 27.81           C  
ATOM   5953  C   PHE A 384     102.734 107.700  94.625  1.00 22.19           C  
ATOM   5954  O   PHE A 384     103.852 107.555  95.122  1.00 30.95           O  
ATOM   5955  CB  PHE A 384     101.232 109.073  96.138  1.00 36.73           C  
ATOM   5956  CG  PHE A 384     100.469 107.827  96.495  1.00 28.47           C  
ATOM   5957  CD1 PHE A 384     101.120 106.684  96.912  1.00 30.05           C  
ATOM   5958  CD2 PHE A 384      99.089 107.833  96.492  1.00 25.10           C  
ATOM   5959  CE1 PHE A 384     100.410 105.560  97.262  1.00 39.49           C  
ATOM   5960  CE2 PHE A 384      98.380 106.713  96.849  1.00 21.74           C  
ATOM   5961  CZ  PHE A 384      99.040 105.577  97.232  1.00 32.04           C  
ATOM   5971  N   HIS A 385     102.169 106.740  93.891  1.00 22.43           N  
ATOM   5972  CA  HIS A 385     102.959 105.560  93.566  1.00 21.62           C  
ATOM   5973  C   HIS A 385     104.095 105.911  92.619  1.00 32.33           C  
ATOM   5974  O   HIS A 385     105.237 105.496  92.837  1.00 35.64           O  
ATOM   5975  CB  HIS A 385     102.080 104.473  92.963  1.00 27.22           C  
ATOM   5976  CG  HIS A 385     101.630 103.456  93.958  1.00 28.86           C  
ATOM   5977  ND1 HIS A 385     100.375 103.475  94.522  1.00 42.49           N  
ATOM   5978  CD2 HIS A 385     102.277 102.406  94.514  1.00 36.07           C  
ATOM   5979  CE1 HIS A 385     100.261 102.470  95.369  1.00 44.94           C  
ATOM   5980  NE2 HIS A 385     101.402 101.805  95.384  1.00 47.57           N  
ATOM   5988  N   TYR A 386     103.813 106.699  91.581  1.00 35.06           N  
ATOM   5989  CA  TYR A 386     104.834 107.044  90.607  1.00 22.24           C  
ATOM   5990  C   TYR A 386     105.957 107.841  91.245  1.00 22.67           C  
ATOM   5991  O   TYR A 386     107.062 107.883  90.697  1.00 34.60           O  
ATOM   5992  CB  TYR A 386     104.203 107.843  89.467  1.00 30.79           C  
ATOM   5993  CG  TYR A 386     104.715 107.498  88.095  1.00 30.08           C  
ATOM   5994  CD1 TYR A 386     105.412 108.418  87.338  1.00 36.03           C  
ATOM   5995  CD2 TYR A 386     104.461 106.255  87.542  1.00 33.09           C  
ATOM   5996  CE1 TYR A 386     105.866 108.099  86.077  1.00 41.71           C  
ATOM   5997  CE2 TYR A 386     104.908 105.929  86.287  1.00 33.52           C  
ATOM   5998  CZ  TYR A 386     105.608 106.852  85.557  1.00 40.67           C  
ATOM   5999  OH  TYR A 386     106.056 106.525  84.300  1.00 48.87           O  
ATOM   6009  N   VAL A 387     105.694 108.491  92.374  1.00 27.12           N  
ATOM   6010  CA  VAL A 387     106.761 109.160  93.118  1.00 23.90           C  
ATOM   6011  C   VAL A 387     107.466 108.201  94.074  1.00 28.31           C  
ATOM   6012  O   VAL A 387     108.695 108.112  94.074  1.00 32.62           O  
ATOM   6013  CB  VAL A 387     106.201 110.385  93.867  1.00 30.36           C  
ATOM   6014  CG1 VAL A 387     107.156 110.817  94.956  1.00 27.04           C  
ATOM   6015  CG2 VAL A 387     105.958 111.523  92.899  1.00 30.64           C  
ATOM   6025  N   LEU A 388     106.718 107.455  94.893  1.00 38.17           N  
ATOM   6026  CA  LEU A 388     107.326 106.643  95.946  1.00 31.15           C  
ATOM   6027  C   LEU A 388     108.016 105.405  95.385  1.00 34.01           C  
ATOM   6028  O   LEU A 388     109.208 105.187  95.623  1.00 37.92           O  
ATOM   6029  CB  LEU A 388     106.265 106.231  96.970  1.00 29.97           C  
ATOM   6030  CG  LEU A 388     106.034 107.183  98.143  1.00 35.78           C  
ATOM   6031  CD1 LEU A 388     104.811 106.756  98.932  1.00 35.19           C  
ATOM   6032  CD2 LEU A 388     107.247 107.239  99.050  1.00 31.97           C  
ATOM   6044  N   SER A 389     107.284 104.575  94.649  1.00 30.24           N  
ATOM   6045  CA  SER A 389     107.833 103.334  94.124  1.00 28.64           C  
ATOM   6046  C   SER A 389     108.726 103.547  92.912  1.00 36.21           C  
ATOM   6047  O   SER A 389     109.055 102.573  92.228  1.00 42.93           O  
ATOM   6048  CB  SER A 389     106.701 102.375  93.757  1.00 36.41           C  
ATOM   6049  OG  SER A 389     107.195 101.271  93.022  1.00 40.96           O  
ATOM   6055  N   MET A 390     109.109 104.789  92.620  1.00 34.06           N  
ATOM   6056  CA  MET A 390     109.999 105.088  91.508  1.00 27.09           C  
ATOM   6057  C   MET A 390     111.132 106.032  91.868  1.00 33.52           C  
ATOM   6058  O   MET A 390     112.133 106.055  91.146  1.00 43.09           O  
ATOM   6059  CB  MET A 390     109.216 105.699  90.337  1.00 37.13           C  
ATOM   6060  CG  MET A 390     108.167 104.779  89.728  1.00 44.33           C  
ATOM   6061  SD  MET A 390     108.873 103.314  88.971  1.00 67.04           S  
ATOM   6062  CE  MET A 390     107.400 102.500  88.383  1.00 42.94           C  
ATOM   6072  N   GLY A 391     111.015 106.808  92.942  1.00 31.60           N  
ATOM   6073  CA  GLY A 391     112.079 107.696  93.356  1.00 30.37           C  
ATOM   6074  C   GLY A 391     112.727 107.237  94.643  1.00 32.63           C  
ATOM   6075  O   GLY A 391     113.913 107.486  94.873  1.00 49.40           O  
ATOM   6079  N   ALA A 392     111.955 106.564  95.493  1.00 25.51           N  
ATOM   6080  CA  ALA A 392     112.490 106.002  96.725  1.00 27.09           C  
ATOM   6081  C   ALA A 392     112.977 104.574  96.521  1.00 34.06           C  
ATOM   6082  O   ALA A 392     114.084 104.228  96.942  1.00 42.05           O  
ATOM   6083  CB  ALA A 392     111.430 106.047  97.828  1.00 27.08           C  
ATOM   6089  N   LEU A 393     112.166 103.733  95.876  1.00 33.93           N  
ATOM   6090  CA  LEU A 393     112.592 102.363  95.618  1.00 33.96           C  
ATOM   6091  C   LEU A 393     113.807 102.328  94.701  1.00 31.34           C  
ATOM   6092  O   LEU A 393     114.754 101.570  94.942  1.00 30.16           O  
ATOM   6093  CB  LEU A 393     111.442 101.564  95.010  1.00 28.79           C  
ATOM   6094  CG  LEU A 393     111.777 100.129  94.608  1.00 29.29           C  
ATOM   6095  CD1 LEU A 393     112.368  99.373  95.778  1.00 34.35           C  
ATOM   6096  CD2 LEU A 393     110.540  99.423  94.088  1.00 39.88           C  
ATOM   6108  N   PHE A 394     113.800 103.139  93.642  1.00 33.29           N  
ATOM   6109  CA  PHE A 394     114.945 103.167  92.739  1.00 37.11           C  
ATOM   6110  C   PHE A 394     116.179 103.717  93.437  1.00 32.81           C  
ATOM   6111  O   PHE A 394     117.290 103.222  93.223  1.00 41.93           O  
ATOM   6112  CB  PHE A 394     114.616 103.990  91.495  1.00 34.26           C  
ATOM   6113  CG  PHE A 394     114.004 103.188  90.382  1.00 31.45           C  
ATOM   6114  CD1 PHE A 394     113.207 102.092  90.654  1.00 33.58           C  
ATOM   6115  CD2 PHE A 394     114.227 103.529  89.063  1.00 31.91           C  
ATOM   6116  CE1 PHE A 394     112.647 101.358  89.635  1.00 33.67           C  
ATOM   6117  CE2 PHE A 394     113.668 102.797  88.042  1.00 32.75           C  
ATOM   6118  CZ  PHE A 394     112.878 101.711  88.329  1.00 36.34           C  
ATOM   6128  N   GLY A 395     116.010 104.738  94.276  1.00 20.74           N  
ATOM   6129  CA  GLY A 395     117.134 105.222  95.057  1.00 24.87           C  
ATOM   6130  C   GLY A 395     117.692 104.156  95.978  1.00 34.17           C  
ATOM   6131  O   GLY A 395     118.909 104.014  96.114  1.00 40.40           O  
ATOM   6135  N   LEU A 396     116.810 103.386  96.616  1.00 33.39           N  
ATOM   6136  CA  LEU A 396     117.258 102.311  97.497  1.00 23.58           C  
ATOM   6137  C   LEU A 396     118.040 101.259  96.721  1.00 32.65           C  
ATOM   6138  O   LEU A 396     119.115 100.820  97.149  1.00 37.88           O  
ATOM   6139  CB  LEU A 396     116.051 101.681  98.189  1.00 24.33           C  
ATOM   6140  CG  LEU A 396     116.272 101.055  99.562  1.00 29.16           C  
ATOM   6141  CD1 LEU A 396     114.951 100.576 100.121  1.00 30.00           C  
ATOM   6142  CD2 LEU A 396     117.258  99.914  99.484  1.00 36.03           C  
ATOM   6154  N   CYS A 397     117.508 100.836  95.573  1.00 31.09           N  
ATOM   6155  CA  CYS A 397     118.195  99.827  94.775  1.00 24.64           C  
ATOM   6156  C   CYS A 397     119.542 100.343  94.286  1.00 27.08           C  
ATOM   6157  O   CYS A 397     120.534  99.604  94.281  1.00 33.42           O  
ATOM   6158  CB  CYS A 397     117.320  99.407  93.597  1.00 25.42           C  
ATOM   6159  SG  CYS A 397     115.985  98.276  94.035  1.00 48.31           S  
ATOM   6165  N   GLY A 398     119.596 101.606  93.863  1.00 20.89           N  
ATOM   6166  CA  GLY A 398     120.863 102.176  93.441  1.00 20.84           C  
ATOM   6167  C   GLY A 398     121.873 102.223  94.568  1.00 28.09           C  
ATOM   6168  O   GLY A 398     123.039 101.871  94.384  1.00 39.28           O  
ATOM   6172  N   ALA A 399     121.438 102.645  95.756  1.00 30.46           N  
ATOM   6173  CA  ALA A 399     122.346 102.681  96.895  1.00 28.23           C  
ATOM   6174  C   ALA A 399     122.878 101.292  97.208  1.00 26.99           C  
ATOM   6175  O   ALA A 399     124.072 101.124  97.485  1.00 27.57           O  
ATOM   6176  CB  ALA A 399     121.637 103.266  98.115  1.00 31.53           C  
ATOM   6182  N   TYR A 400     122.009 100.281  97.175  1.00 30.43           N  
ATOM   6183  CA  TYR A 400     122.470  98.924  97.442  1.00 33.11           C  
ATOM   6184  C   TYR A 400     123.487  98.482  96.400  1.00 33.88           C  
ATOM   6185  O   TYR A 400     124.582  98.027  96.741  1.00 37.19           O  
ATOM   6186  CB  TYR A 400     121.295  97.950  97.479  1.00 35.69           C  
ATOM   6187  CG  TYR A 400     121.738  96.509  97.570  1.00 30.51           C  
ATOM   6188  CD1 TYR A 400     121.942  95.903  98.798  1.00 32.83           C  
ATOM   6189  CD2 TYR A 400     121.965  95.758  96.429  1.00 37.42           C  
ATOM   6190  CE1 TYR A 400     122.353  94.591  98.885  1.00 33.04           C  
ATOM   6191  CE2 TYR A 400     122.377  94.448  96.507  1.00 36.01           C  
ATOM   6192  CZ  TYR A 400     122.569  93.870  97.736  1.00 33.40           C  
ATOM   6193  OH  TYR A 400     122.979  92.563  97.813  1.00 41.23           O  
ATOM   6203  N   TYR A 401     123.145  98.607  95.118  1.00 33.32           N  
ATOM   6204  CA  TYR A 401     124.052  98.143  94.075  1.00 30.10           C  
ATOM   6205  C   TYR A 401     125.336  98.957  94.026  1.00 37.30           C  
ATOM   6206  O   TYR A 401     126.319  98.503  93.432  1.00 40.19           O  
ATOM   6207  CB  TYR A 401     123.358  98.188  92.715  1.00 32.80           C  
ATOM   6208  CG  TYR A 401     122.520  96.967  92.426  1.00 31.99           C  
ATOM   6209  CD1 TYR A 401     123.092  95.708  92.371  1.00 32.30           C  
ATOM   6210  CD2 TYR A 401     121.157  97.074  92.211  1.00 31.46           C  
ATOM   6211  CE1 TYR A 401     122.332  94.593  92.112  1.00 36.05           C  
ATOM   6212  CE2 TYR A 401     120.390  95.964  91.951  1.00 23.39           C  
ATOM   6213  CZ  TYR A 401     120.983  94.727  91.903  1.00 31.50           C  
ATOM   6214  OH  TYR A 401     120.222  93.614  91.643  1.00 48.39           O  
ATOM   6224  N   TYR A 402     125.349 100.141  94.633  1.00 42.87           N  
ATOM   6225  CA  TYR A 402     126.537 100.981  94.680  1.00 34.95           C  
ATOM   6226  C   TYR A 402     127.449 100.615  95.845  1.00 34.47           C  
ATOM   6227  O   TYR A 402     128.660 100.466  95.662  1.00 32.55           O  
ATOM   6228  CB  TYR A 402     126.112 102.448  94.778  1.00 36.08           C  
ATOM   6229  CG  TYR A 402     127.236 103.454  94.710  1.00 31.93           C  
ATOM   6230  CD1 TYR A 402     127.899 103.706  93.523  1.00 32.10           C  
ATOM   6231  CD2 TYR A 402     127.617 104.168  95.833  1.00 37.79           C  
ATOM   6232  CE1 TYR A 402     128.915 104.636  93.458  1.00 34.17           C  
ATOM   6233  CE2 TYR A 402     128.634 105.095  95.778  1.00 40.69           C  
ATOM   6234  CZ  TYR A 402     129.280 105.324  94.590  1.00 38.46           C  
ATOM   6235  OH  TYR A 402     130.294 106.249  94.532  1.00 38.77           O  
ATOM   6245  N   TRP A 403     126.884 100.456  97.042  1.00 41.61           N  
ATOM   6246  CA  TRP A 403     127.670 100.289  98.258  1.00 35.21           C  
ATOM   6247  C   TRP A 403     127.721  98.855  98.768  1.00 36.26           C  
ATOM   6248  O   TRP A 403     128.306  98.618  99.828  1.00 34.69           O  
ATOM   6249  CB  TRP A 403     127.118 101.194  99.362  1.00 31.01           C  
ATOM   6250  CG  TRP A 403     127.674 102.577  99.339  1.00 31.99           C  
ATOM   6251  CD1 TRP A 403     128.984 102.932  99.430  1.00 35.70           C  
ATOM   6252  CD2 TRP A 403     126.934 103.796  99.221  1.00 33.07           C  
ATOM   6253  NE1 TRP A 403     129.109 104.297  99.373  1.00 41.73           N  
ATOM   6254  CE2 TRP A 403     127.862 104.850  99.245  1.00 36.45           C  
ATOM   6255  CE3 TRP A 403     125.577 104.098  99.096  1.00 33.69           C  
ATOM   6256  CZ2 TRP A 403     127.478 106.183  99.149  1.00 33.16           C  
ATOM   6257  CZ3 TRP A 403     125.199 105.420  99.001  1.00 33.32           C  
ATOM   6258  CH2 TRP A 403     126.144 106.445  99.028  1.00 27.47           C  
ATOM   6269  N   SER A 404     127.132  97.894  98.059  1.00 40.93           N  
ATOM   6270  CA  SER A 404     127.181  96.512  98.528  1.00 33.61           C  
ATOM   6271  C   SER A 404     128.598  95.970  98.597  1.00 33.21           C  
ATOM   6272  O   SER A 404     128.942  95.330  99.605  1.00 48.68           O  
ATOM   6273  CB  SER A 404     126.301  95.639  97.631  1.00 40.01           C  
ATOM   6274  OG  SER A 404     126.798  94.316  97.573  1.00 46.49           O  
ATOM   6280  N   PRO A 405     129.457  96.166  97.597  1.00 31.08           N  
ATOM   6281  CA  PRO A 405     130.818  95.622  97.703  1.00 40.48           C  
ATOM   6282  C   PRO A 405     131.567  96.113  98.927  1.00 43.03           C  
ATOM   6283  O   PRO A 405     132.423  95.389  99.448  1.00 44.08           O  
ATOM   6284  CB  PRO A 405     131.483  96.094  96.404  1.00 43.00           C  
ATOM   6285  CG  PRO A 405     130.363  96.295  95.457  1.00 38.68           C  
ATOM   6286  CD  PRO A 405     129.207  96.770  96.279  1.00 36.37           C  
ATOM   6294  N   LYS A 406     131.276  97.322  99.405  1.00 40.92           N  
ATOM   6295  CA  LYS A 406     131.967  97.825 100.586  1.00 40.54           C  
ATOM   6296  C   LYS A 406     131.463  97.148 101.855  1.00 40.05           C  
ATOM   6297  O   LYS A 406     132.253  96.824 102.746  1.00 50.26           O  
ATOM   6298  CB  LYS A 406     131.799  99.341 100.682  1.00 47.34           C  
ATOM   6299  CG  LYS A 406     132.477  99.985 101.884  1.00 41.19           C  
ATOM   6300  CD  LYS A 406     133.975  99.725 101.920  1.00 36.15           C  
ATOM   6301  CE  LYS A 406     134.691 100.367 100.749  1.00 39.33           C  
ATOM   6302  NZ  LYS A 406     136.161 100.164 100.824  1.00 40.73           N  
ATOM   6316  N   MET A 407     130.152  96.933 101.964  1.00 39.96           N  
ATOM   6317  CA  MET A 407     129.610  96.335 103.179  1.00 39.04           C  
ATOM   6318  C   MET A 407     129.986  94.862 103.285  1.00 41.79           C  
ATOM   6319  O   MET A 407     130.440  94.403 104.339  1.00 51.98           O  
ATOM   6320  CB  MET A 407     128.091  96.502 103.213  1.00 44.55           C  
ATOM   6321  CG  MET A 407     127.629  97.934 103.402  1.00 42.86           C  
ATOM   6322  SD  MET A 407     126.113  98.299 102.501  1.00 39.18           S  
ATOM   6323  CE  MET A 407     124.923  97.372 103.460  1.00 39.23           C  
ATOM   6333  N   PHE A 408     129.813  94.106 102.201  1.00 40.96           N  
ATOM   6334  CA  PHE A 408     129.995  92.661 102.236  1.00 34.45           C  
ATOM   6335  C   PHE A 408     131.326  92.197 101.662  1.00 35.14           C  
ATOM   6336  O   PHE A 408     131.762  91.087 101.981  1.00 46.59           O  
ATOM   6337  CB  PHE A 408     128.865  91.968 101.469  1.00 35.83           C  
ATOM   6338  CG  PHE A 408     127.497  92.263 102.007  1.00 34.15           C  
ATOM   6339  CD1 PHE A 408     127.188  92.008 103.328  1.00 38.36           C  
ATOM   6340  CD2 PHE A 408     126.519  92.793 101.190  1.00 39.06           C  
ATOM   6341  CE1 PHE A 408     125.931  92.277 103.822  1.00 42.47           C  
ATOM   6342  CE2 PHE A 408     125.261  93.064 101.681  1.00 44.53           C  
ATOM   6343  CZ  PHE A 408     124.967  92.805 102.998  1.00 44.14           C  
ATOM   6353  N   GLY A 409     131.975  93.000 100.827  1.00 32.99           N  
ATOM   6354  CA  GLY A 409     133.250  92.605 100.267  1.00 42.52           C  
ATOM   6355  C   GLY A 409     133.174  91.600  99.143  1.00 47.35           C  
ATOM   6356  O   GLY A 409     134.179  90.950  98.844  1.00 51.35           O  
ATOM   6360  N   LEU A 410     132.015  91.451  98.506  1.00 50.82           N  
ATOM   6361  CA  LEU A 410     131.846  90.538  97.386  1.00 52.81           C  
ATOM   6362  C   LEU A 410     131.136  91.259  96.250  1.00 52.35           C  
ATOM   6363  O   LEU A 410     130.290  92.127  96.477  1.00 49.77           O  
ATOM   6364  CB  LEU A 410     131.050  89.295  97.792  1.00 50.13           C  
ATOM   6365  CG  LEU A 410     131.767  88.339  98.745  1.00 46.36           C  
ATOM   6366  CD1 LEU A 410     130.762  87.574  99.579  1.00 48.58           C  
ATOM   6367  CD2 LEU A 410     132.656  87.384  97.974  1.00 46.00           C  
ATOM   6379  N   MET A 411     131.484  90.886  95.021  1.00 52.23           N  
ATOM   6380  CA  MET A 411     130.962  91.535  93.826  1.00 50.49           C  
ATOM   6381  C   MET A 411     129.888  90.665  93.190  1.00 53.14           C  
ATOM   6382  O   MET A 411     130.095  89.466  92.979  1.00 54.38           O  
ATOM   6383  CB  MET A 411     132.081  91.805  92.822  1.00 53.69           C  
ATOM   6384  CG  MET A 411     131.663  92.684  91.657  1.00 57.80           C  
ATOM   6385  SD  MET A 411     131.105  94.316  92.176  1.00 64.83           S  
ATOM   6386  CE  MET A 411     130.980  95.146  90.597  1.00 60.48           C  
ATOM   6396  N   TYR A 412     128.753  91.278  92.876  1.00 49.43           N  
ATOM   6397  CA  TYR A 412     127.598  90.564  92.348  1.00 49.87           C  
ATOM   6398  C   TYR A 412     127.771  90.338  90.848  1.00 48.06           C  
ATOM   6399  O   TYR A 412     128.823  90.614  90.267  1.00 51.85           O  
ATOM   6400  CB  TYR A 412     126.317  91.337  92.654  1.00 45.87           C  
ATOM   6401  CG  TYR A 412     126.395  92.810  92.323  1.00 41.58           C  
ATOM   6402  CD1 TYR A 412     126.208  93.261  91.027  1.00 41.59           C  
ATOM   6403  CD2 TYR A 412     126.665  93.747  93.306  1.00 41.95           C  
ATOM   6404  CE1 TYR A 412     126.283  94.601  90.722  1.00 44.79           C  
ATOM   6405  CE2 TYR A 412     126.742  95.088  93.009  1.00 42.50           C  
ATOM   6406  CZ  TYR A 412     126.551  95.510  91.717  1.00 47.84           C  
ATOM   6407  OH  TYR A 412     126.628  96.848  91.422  1.00 53.97           O  
ATOM   6417  N   ASN A 413     126.729  89.822  90.205  1.00 49.19           N  
ATOM   6418  CA  ASN A 413     126.708  89.656  88.761  1.00 52.74           C  
ATOM   6419  C   ASN A 413     126.125  90.899  88.104  1.00 53.15           C  
ATOM   6420  O   ASN A 413     125.225  91.545  88.644  1.00 62.12           O  
ATOM   6421  CB  ASN A 413     125.888  88.427  88.372  1.00 50.29           C  
ATOM   6422  CG  ASN A 413     126.291  87.862  87.031  1.00 52.21           C  
ATOM   6423  OD1 ASN A 413     127.045  88.483  86.285  1.00 54.96           O  
ATOM   6424  ND2 ASN A 413     125.788  86.677  86.713  1.00 50.81           N  
ATOM   6431  N   GLU A 414     126.648  91.232  86.927  1.00 53.14           N  
ATOM   6432  CA  GLU A 414     126.236  92.450  86.243  1.00 55.89           C  
ATOM   6433  C   GLU A 414     125.097  92.204  85.259  1.00 57.02           C  
ATOM   6434  O   GLU A 414     124.146  92.993  85.198  1.00 58.77           O  
ATOM   6435  CB  GLU A 414     127.434  93.061  85.516  1.00 59.64           C  
ATOM   6436  CG  GLU A 414     128.445  93.708  86.448  1.00 59.50           C  
ATOM   6437  CD  GLU A 414     128.588  95.196  86.218  1.00 67.88           C  
ATOM   6438  OE1 GLU A 414     127.558  95.900  86.226  1.00 71.58           O  
ATOM   6439  OE2 GLU A 414     129.731  95.662  86.031  1.00 63.00           O  
ATOM   6446  N   THR A 415     125.174  91.119  84.488  1.00 46.33           N  
ATOM   6447  CA  THR A 415     124.121  90.817  83.526  1.00 43.32           C  
ATOM   6448  C   THR A 415     122.778  90.644  84.223  1.00 47.63           C  
ATOM   6449  O   THR A 415     121.761  91.202  83.790  1.00 48.75           O  
ATOM   6450  CB  THR A 415     124.486  89.556  82.742  1.00 44.24           C  
ATOM   6451  OG1 THR A 415     125.827  89.665  82.253  1.00 47.24           O  
ATOM   6452  CG2 THR A 415     123.542  89.357  81.574  1.00 48.41           C  
ATOM   6460  N   LEU A 416     122.755  89.875  85.313  1.00 38.88           N  
ATOM   6461  CA  LEU A 416     121.502  89.644  86.021  1.00 37.26           C  
ATOM   6462  C   LEU A 416     120.983  90.927  86.655  1.00 37.06           C  
ATOM   6463  O   LEU A 416     119.772  91.168  86.673  1.00 50.85           O  
ATOM   6464  CB  LEU A 416     121.691  88.558  87.078  1.00 38.35           C  
ATOM   6465  CG  LEU A 416     122.066  87.176  86.539  1.00 40.78           C  
ATOM   6466  CD1 LEU A 416     122.208  86.182  87.675  1.00 43.44           C  
ATOM   6467  CD2 LEU A 416     121.041  86.689  85.531  1.00 35.53           C  
ATOM   6479  N   ALA A 417     121.877  91.763  87.180  1.00 18.84           N  
ATOM   6480  CA  ALA A 417     121.437  93.035  87.741  1.00 25.37           C  
ATOM   6481  C   ALA A 417     120.779  93.904  86.677  1.00 35.26           C  
ATOM   6482  O   ALA A 417     119.720  94.499  86.915  1.00 42.86           O  
ATOM   6483  CB  ALA A 417     122.619  93.763  88.373  1.00 31.79           C  
ATOM   6489  N   SER A 418     121.388  93.986  85.492  1.00 31.08           N  
ATOM   6490  CA  SER A 418     120.799  94.786  84.423  1.00 29.05           C  
ATOM   6491  C   SER A 418     119.453  94.217  83.987  1.00 36.96           C  
ATOM   6492  O   SER A 418     118.499  94.970  83.743  1.00 45.48           O  
ATOM   6493  CB  SER A 418     121.759  94.861  83.240  1.00 38.31           C  
ATOM   6494  OG  SER A 418     122.764  95.831  83.468  1.00 44.73           O  
ATOM   6500  N   ILE A 419     119.357  92.891  83.877  1.00 33.35           N  
ATOM   6501  CA  ILE A 419     118.088  92.277  83.496  1.00 34.71           C  
ATOM   6502  C   ILE A 419     117.015  92.610  84.523  1.00 28.60           C  
ATOM   6503  O   ILE A 419     115.877  92.948  84.171  1.00 35.23           O  
ATOM   6504  CB  ILE A 419     118.258  90.757  83.330  1.00 32.61           C  
ATOM   6505  CG1 ILE A 419     119.045  90.453  82.057  1.00 33.67           C  
ATOM   6506  CG2 ILE A 419     116.903  90.078  83.284  1.00 32.58           C  
ATOM   6507  CD1 ILE A 419     119.507  89.018  81.950  1.00 40.51           C  
ATOM   6519  N   GLN A 420     117.357  92.511  85.808  1.00 24.22           N  
ATOM   6520  CA  GLN A 420     116.395  92.837  86.852  1.00 28.52           C  
ATOM   6521  C   GLN A 420     115.947  94.285  86.744  1.00 31.33           C  
ATOM   6522  O   GLN A 420     114.753  94.585  86.868  1.00 41.93           O  
ATOM   6523  CB  GLN A 420     117.005  92.571  88.225  1.00 23.35           C  
ATOM   6524  CG  GLN A 420     116.054  92.821  89.375  1.00 24.92           C  
ATOM   6525  CD  GLN A 420     116.530  93.925  90.289  1.00 31.88           C  
ATOM   6526  OE1 GLN A 420     117.672  93.920  90.742  1.00 36.16           O  
ATOM   6527  NE2 GLN A 420     115.655  94.881  90.567  1.00 37.49           N  
ATOM   6536  N   PHE A 421     116.889  95.200  86.514  1.00 31.99           N  
ATOM   6537  CA  PHE A 421     116.517  96.606  86.405  1.00 31.43           C  
ATOM   6538  C   PHE A 421     115.544  96.821  85.258  1.00 34.37           C  
ATOM   6539  O   PHE A 421     114.537  97.523  85.407  1.00 37.08           O  
ATOM   6540  CB  PHE A 421     117.749  97.479  86.205  1.00 29.76           C  
ATOM   6541  CG  PHE A 421     117.429  98.831  85.642  1.00 30.12           C  
ATOM   6542  CD1 PHE A 421     116.568  99.682  86.307  1.00 36.40           C  
ATOM   6543  CD2 PHE A 421     117.968  99.244  84.443  1.00 35.97           C  
ATOM   6544  CE1 PHE A 421     116.264 100.924  85.792  1.00 37.32           C  
ATOM   6545  CE2 PHE A 421     117.665 100.486  83.926  1.00 36.96           C  
ATOM   6546  CZ  PHE A 421     116.812 101.324  84.602  1.00 36.56           C  
ATOM   6556  N   TRP A 422     115.836  96.237  84.095  1.00 33.19           N  
ATOM   6557  CA  TRP A 422     114.967  96.451  82.943  1.00 31.75           C  
ATOM   6558  C   TRP A 422     113.579  95.872  83.184  1.00 34.61           C  
ATOM   6559  O   TRP A 422     112.564  96.508  82.861  1.00 35.18           O  
ATOM   6560  CB  TRP A 422     115.596  95.846  81.692  1.00 23.54           C  
ATOM   6561  CG  TRP A 422     116.680  96.697  81.117  1.00 30.87           C  
ATOM   6562  CD1 TRP A 422     117.993  96.368  80.980  1.00 36.19           C  
ATOM   6563  CD2 TRP A 422     116.545  98.028  80.609  1.00 33.80           C  
ATOM   6564  NE1 TRP A 422     118.685  97.409  80.415  1.00 39.61           N  
ATOM   6565  CE2 TRP A 422     117.818  98.441  80.177  1.00 32.95           C  
ATOM   6566  CE3 TRP A 422     115.470  98.910  80.475  1.00 34.62           C  
ATOM   6567  CZ2 TRP A 422     118.046  99.694  79.623  1.00 30.26           C  
ATOM   6568  CZ3 TRP A 422     115.699 100.153  79.924  1.00 31.57           C  
ATOM   6569  CH2 TRP A 422     116.975 100.534  79.505  1.00 31.96           C  
ATOM   6580  N   ILE A 423     113.510  94.669  83.760  1.00 36.14           N  
ATOM   6581  CA  ILE A 423     112.209  94.060  84.022  1.00 27.83           C  
ATOM   6582  C   ILE A 423     111.407  94.933  84.976  1.00 26.55           C  
ATOM   6583  O   ILE A 423     110.218  95.188  84.756  1.00 35.84           O  
ATOM   6584  CB  ILE A 423     112.376  92.632  84.571  1.00 29.13           C  
ATOM   6585  CG1 ILE A 423     112.966  91.718  83.500  1.00 33.93           C  
ATOM   6586  CG2 ILE A 423     111.036  92.074  85.013  1.00 23.53           C  
ATOM   6587  CD1 ILE A 423     113.299  90.333  83.996  1.00 31.85           C  
ATOM   6599  N   LEU A 424     112.043  95.407  86.049  1.00 21.06           N  
ATOM   6600  CA  LEU A 424     111.327  96.246  87.004  1.00 24.99           C  
ATOM   6601  C   LEU A 424     110.846  97.534  86.351  1.00 31.53           C  
ATOM   6602  O   LEU A 424     109.699  97.951  86.552  1.00 35.12           O  
ATOM   6603  CB  LEU A 424     112.218  96.564  88.203  1.00 24.89           C  
ATOM   6604  CG  LEU A 424     111.546  97.350  89.329  1.00 21.47           C  
ATOM   6605  CD1 LEU A 424     110.503  96.504  90.025  1.00 34.48           C  
ATOM   6606  CD2 LEU A 424     112.576  97.842  90.323  1.00 28.12           C  
ATOM   6618  N   PHE A 425     111.710  98.183  85.570  1.00 33.07           N  
ATOM   6619  CA  PHE A 425     111.323  99.429  84.919  1.00 31.08           C  
ATOM   6620  C   PHE A 425     110.082  99.225  84.063  1.00 34.69           C  
ATOM   6621  O   PHE A 425     109.065  99.914  84.239  1.00 41.28           O  
ATOM   6622  CB  PHE A 425     112.488  99.941  84.073  1.00 29.70           C  
ATOM   6623  CG  PHE A 425     112.289 101.321  83.520  1.00 31.36           C  
ATOM   6624  CD1 PHE A 425     112.195 102.414  84.358  1.00 41.60           C  
ATOM   6625  CD2 PHE A 425     112.218 101.526  82.155  1.00 34.37           C  
ATOM   6626  CE1 PHE A 425     112.020 103.683  83.846  1.00 40.92           C  
ATOM   6627  CE2 PHE A 425     112.043 102.791  81.640  1.00 36.37           C  
ATOM   6628  CZ  PHE A 425     111.946 103.870  82.486  1.00 35.04           C  
ATOM   6638  N   ILE A 426     110.132  98.245  83.159  1.00 32.93           N  
ATOM   6639  CA  ILE A 426     109.007  98.023  82.254  1.00 30.14           C  
ATOM   6640  C   ILE A 426     107.756  97.664  83.045  1.00 23.99           C  
ATOM   6641  O   ILE A 426     106.666  98.196  82.792  1.00 29.49           O  
ATOM   6642  CB  ILE A 426     109.355  96.936  81.223  1.00 29.77           C  
ATOM   6643  CG1 ILE A 426     110.277  97.508  80.147  1.00 27.44           C  
ATOM   6644  CG2 ILE A 426     108.093  96.377  80.590  1.00 22.70           C  
ATOM   6645  CD1 ILE A 426     111.007  96.458  79.349  1.00 35.11           C  
ATOM   6657  N   GLY A 427     107.892  96.762  84.020  1.00 20.37           N  
ATOM   6658  CA  GLY A 427     106.723  96.290  84.742  1.00 27.52           C  
ATOM   6659  C   GLY A 427     106.028  97.390  85.516  1.00 27.90           C  
ATOM   6660  O   GLY A 427     104.806  97.533  85.453  1.00 32.67           O  
ATOM   6664  N   VAL A 428     106.794  98.190  86.256  1.00 23.75           N  
ATOM   6665  CA  VAL A 428     106.161  99.233  87.054  1.00 28.99           C  
ATOM   6666  C   VAL A 428     105.574 100.310  86.152  1.00 36.24           C  
ATOM   6667  O   VAL A 428     104.497 100.855  86.435  1.00 47.20           O  
ATOM   6668  CB  VAL A 428     107.151  99.823  88.071  1.00 27.66           C  
ATOM   6669  CG1 VAL A 428     107.559  98.757  89.055  1.00 25.03           C  
ATOM   6670  CG2 VAL A 428     108.380 100.357  87.367  1.00 39.57           C  
ATOM   6680  N   ASN A 429     106.260 100.640  85.052  1.00 33.23           N  
ATOM   6681  CA  ASN A 429     105.701 101.633  84.144  1.00 25.81           C  
ATOM   6682  C   ASN A 429     104.365 101.167  83.584  1.00 25.26           C  
ATOM   6683  O   ASN A 429     103.398 101.937  83.543  1.00 25.21           O  
ATOM   6684  CB  ASN A 429     106.685 101.926  83.014  1.00 31.43           C  
ATOM   6685  CG  ASN A 429     106.873 103.406  82.780  1.00 37.40           C  
ATOM   6686  OD1 ASN A 429     106.875 104.197  83.720  1.00 37.57           O  
ATOM   6687  ND2 ASN A 429     107.031 103.790  81.520  1.00 43.05           N  
ATOM   6694  N   ILE A 430     104.283  99.903  83.160  1.00 31.84           N  
ATOM   6695  CA  ILE A 430     103.021  99.407  82.619  1.00 29.66           C  
ATOM   6696  C   ILE A 430     101.964  99.326  83.712  1.00 27.19           C  
ATOM   6697  O   ILE A 430     100.774  99.520  83.443  1.00 36.20           O  
ATOM   6698  CB  ILE A 430     103.217  98.048  81.920  1.00 26.89           C  
ATOM   6699  CG1 ILE A 430     101.898  97.563  81.319  1.00 25.09           C  
ATOM   6700  CG2 ILE A 430     103.737  97.016  82.885  1.00 32.77           C  
ATOM   6701  CD1 ILE A 430     102.040  96.321  80.470  1.00 33.40           C  
ATOM   6713  N   VAL A 431     102.363  99.036  84.951  1.00 26.33           N  
ATOM   6714  CA  VAL A 431     101.390  98.962  86.037  1.00 29.06           C  
ATOM   6715  C   VAL A 431     100.750 100.321  86.271  1.00 32.26           C  
ATOM   6716  O   VAL A 431      99.524 100.435  86.379  1.00 37.94           O  
ATOM   6717  CB  VAL A 431     102.051  98.436  87.324  1.00 28.29           C  
ATOM   6718  CG1 VAL A 431     101.255  98.862  88.549  1.00 20.05           C  
ATOM   6719  CG2 VAL A 431     102.172  96.941  87.277  1.00 35.37           C  
ATOM   6729  N   PHE A 432     101.565 101.370  86.359  1.00 33.18           N  
ATOM   6730  CA  PHE A 432     101.080 102.676  86.787  1.00 29.54           C  
ATOM   6731  C   PHE A 432     100.803 103.630  85.632  1.00 30.72           C  
ATOM   6732  O   PHE A 432     100.527 104.808  85.876  1.00 28.16           O  
ATOM   6733  CB  PHE A 432     102.073 103.309  87.759  1.00 29.82           C  
ATOM   6734  CG  PHE A 432     102.155 102.601  89.077  1.00 34.63           C  
ATOM   6735  CD1 PHE A 432     101.029 102.446  89.862  1.00 33.93           C  
ATOM   6736  CD2 PHE A 432     103.352 102.082  89.525  1.00 37.20           C  
ATOM   6737  CE1 PHE A 432     101.099 101.794  91.069  1.00 33.24           C  
ATOM   6738  CE2 PHE A 432     103.425 101.429  90.731  1.00 30.49           C  
ATOM   6739  CZ  PHE A 432     102.298 101.284  91.502  1.00 30.75           C  
ATOM   6749  N   GLY A 433     100.873 103.165  84.389  1.00 30.32           N  
ATOM   6750  CA  GLY A 433     100.441 103.975  83.277  1.00 27.66           C  
ATOM   6751  C   GLY A 433      98.937 104.162  83.239  1.00 29.15           C  
ATOM   6752  O   GLY A 433      98.420 105.267  83.428  1.00 41.88           O  
ATOM   6756  N   PRO A 434      98.201 103.075  83.002  1.00 18.37           N  
ATOM   6757  CA  PRO A 434      96.745 103.194  82.822  1.00 23.29           C  
ATOM   6758  C   PRO A 434      96.003 103.758  84.022  1.00 28.85           C  
ATOM   6759  O   PRO A 434      94.883 104.262  83.853  1.00 34.16           O  
ATOM   6760  CB  PRO A 434      96.310 101.753  82.534  1.00 32.81           C  
ATOM   6761  CG  PRO A 434      97.528 101.066  82.050  1.00 26.65           C  
ATOM   6762  CD  PRO A 434      98.687 101.715  82.723  1.00 26.09           C  
ATOM   6770  N   GLN A 435      96.564 103.666  85.228  1.00 32.62           N  
ATOM   6771  CA  GLN A 435      95.871 104.212  86.388  1.00 27.35           C  
ATOM   6772  C   GLN A 435      95.621 105.704  86.225  1.00 32.95           C  
ATOM   6773  O   GLN A 435      94.644 106.231  86.765  1.00 33.29           O  
ATOM   6774  CB  GLN A 435      96.672 103.935  87.659  1.00 25.22           C  
ATOM   6775  CG  GLN A 435      97.034 102.470  87.841  1.00 32.62           C  
ATOM   6776  CD  GLN A 435      96.674 101.939  89.211  1.00 34.35           C  
ATOM   6777  OE1 GLN A 435      95.502 101.745  89.523  1.00 33.90           O  
ATOM   6778  NE2 GLN A 435      97.683 101.692  90.036  1.00 27.94           N  
ATOM   6787  N   HIS A 436      96.476 106.395  85.470  1.00 34.15           N  
ATOM   6788  CA  HIS A 436      96.237 107.806  85.188  1.00 23.67           C  
ATOM   6789  C   HIS A 436      94.907 107.997  84.471  1.00 28.35           C  
ATOM   6790  O   HIS A 436      94.081 108.824  84.874  1.00 38.17           O  
ATOM   6791  CB  HIS A 436      97.381 108.366  84.345  1.00 20.58           C  
ATOM   6792  CG  HIS A 436      98.550 108.841  85.148  1.00 24.31           C  
ATOM   6793  ND1 HIS A 436      99.852 108.676  84.730  1.00 25.76           N  
ATOM   6794  CD2 HIS A 436      98.615 109.484  86.337  1.00 37.39           C  
ATOM   6795  CE1 HIS A 436     100.669 109.192  85.630  1.00 36.10           C  
ATOM   6796  NE2 HIS A 436      99.944 109.689  86.615  1.00 37.04           N  
ATOM   6804  N   PHE A 437      94.680 107.230  83.404  1.00 31.96           N  
ATOM   6805  CA  PHE A 437      93.425 107.339  82.669  1.00 36.32           C  
ATOM   6806  C   PHE A 437      92.249 106.917  83.536  1.00 34.18           C  
ATOM   6807  O   PHE A 437      91.182 107.542  83.502  1.00 36.35           O  
ATOM   6808  CB  PHE A 437      93.485 106.487  81.404  1.00 35.15           C  
ATOM   6809  CG  PHE A 437      94.697 106.742  80.560  1.00 36.08           C  
ATOM   6810  CD1 PHE A 437      95.111 108.031  80.291  1.00 39.89           C  
ATOM   6811  CD2 PHE A 437      95.424 105.690  80.038  1.00 35.36           C  
ATOM   6812  CE1 PHE A 437      96.225 108.264  79.518  1.00 37.90           C  
ATOM   6813  CE2 PHE A 437      96.538 105.919  79.265  1.00 38.28           C  
ATOM   6814  CZ  PHE A 437      96.938 107.206  79.005  1.00 35.17           C  
ATOM   6824  N   LEU A 438      92.425 105.852  84.319  1.00 32.65           N  
ATOM   6825  CA  LEU A 438      91.341 105.401  85.185  1.00 24.87           C  
ATOM   6826  C   LEU A 438      90.929 106.498  86.155  1.00 30.93           C  
ATOM   6827  O   LEU A 438      89.736 106.742  86.359  1.00 35.14           O  
ATOM   6828  CB  LEU A 438      91.760 104.147  85.950  1.00 30.62           C  
ATOM   6829  CG  LEU A 438      91.717 102.815  85.204  1.00 33.65           C  
ATOM   6830  CD1 LEU A 438      91.933 101.675  86.177  1.00 34.60           C  
ATOM   6831  CD2 LEU A 438      90.403 102.636  84.469  1.00 39.14           C  
ATOM   6843  N   GLY A 439      91.904 107.173  86.763  1.00 38.92           N  
ATOM   6844  CA  GLY A 439      91.578 108.277  87.648  1.00 36.66           C  
ATOM   6845  C   GLY A 439      90.939 109.438  86.913  1.00 32.48           C  
ATOM   6846  O   GLY A 439      89.991 110.051  87.406  1.00 33.18           O  
ATOM   6850  N   LEU A 440      91.445 109.753  85.720  1.00 32.48           N  
ATOM   6851  CA  LEU A 440      90.893 110.870  84.963  1.00 34.30           C  
ATOM   6852  C   LEU A 440      89.422 110.642  84.649  1.00 40.24           C  
ATOM   6853  O   LEU A 440      88.607 111.565  84.748  1.00 41.61           O  
ATOM   6854  CB  LEU A 440      91.687 111.075  83.673  1.00 39.10           C  
ATOM   6855  CG  LEU A 440      92.707 112.212  83.678  1.00 33.45           C  
ATOM   6856  CD1 LEU A 440      93.610 112.115  82.465  1.00 39.24           C  
ATOM   6857  CD2 LEU A 440      92.013 113.559  83.715  1.00 33.48           C  
ATOM   6869  N   ASN A 441      89.060 109.416  84.273  1.00 47.57           N  
ATOM   6870  CA  ASN A 441      87.674 109.131  83.926  1.00 44.24           C  
ATOM   6871  C   ASN A 441      86.749 109.138  85.135  1.00 41.38           C  
ATOM   6872  O   ASN A 441      85.528 109.094  84.955  1.00 39.14           O  
ATOM   6873  CB  ASN A 441      87.583 107.781  83.215  1.00 43.89           C  
ATOM   6874  CG  ASN A 441      86.477 107.739  82.183  1.00 45.91           C  
ATOM   6875  OD1 ASN A 441      86.018 108.774  81.705  1.00 45.04           O  
ATOM   6876  ND2 ASN A 441      86.043 106.537  81.833  1.00 48.04           N  
ATOM   6883  N   GLY A 442      87.288 109.188  86.351  1.00 43.08           N  
ATOM   6884  CA  GLY A 442      86.467 109.313  87.541  1.00 43.01           C  
ATOM   6885  C   GLY A 442      86.091 108.003  88.205  1.00 43.70           C  
ATOM   6886  O   GLY A 442      84.904 107.739  88.417  1.00 42.50           O  
ATOM   6890  N   MET A 443      87.081 107.174  88.538  1.00 44.67           N  
ATOM   6891  CA  MET A 443      86.837 105.916  89.234  1.00 41.62           C  
ATOM   6892  C   MET A 443      87.386 106.014  90.648  1.00 36.11           C  
ATOM   6893  O   MET A 443      88.604 106.174  90.812  1.00 43.37           O  
ATOM   6894  CB  MET A 443      87.487 104.750  88.488  1.00 41.07           C  
ATOM   6895  CG  MET A 443      87.861 103.552  89.355  1.00 39.61           C  
ATOM   6896  SD  MET A 443      88.699 102.267  88.412  1.00 64.10           S  
ATOM   6897  CE  MET A 443      88.670 100.912  89.578  1.00 40.75           C  
ATOM   6907  N   PRO A 444      86.560 105.912  91.694  1.00 25.66           N  
ATOM   6908  CA  PRO A 444      87.082 106.085  93.056  1.00 35.26           C  
ATOM   6909  C   PRO A 444      88.090 105.014  93.432  1.00 34.83           C  
ATOM   6910  O   PRO A 444      88.335 104.089  92.653  1.00 38.80           O  
ATOM   6911  CB  PRO A 444      85.823 106.006  93.926  1.00 33.03           C  
ATOM   6912  CG  PRO A 444      84.868 105.204  93.133  1.00 30.35           C  
ATOM   6913  CD  PRO A 444      85.141 105.521  91.696  1.00 29.36           C  
ATOM   6921  N   ARG A 445      88.682 105.127  94.618  1.00 35.20           N  
ATOM   6922  CA  ARG A 445      89.702 104.202  95.081  1.00 28.52           C  
ATOM   6923  C   ARG A 445      89.218 103.464  96.322  1.00 40.84           C  
ATOM   6924  O   ARG A 445      88.295 103.902  97.012  1.00 47.81           O  
ATOM   6925  CB  ARG A 445      91.012 104.933  95.389  1.00 33.42           C  
ATOM   6926  CG  ARG A 445      90.899 105.970  96.490  1.00 37.79           C  
ATOM   6927  CD  ARG A 445      92.102 106.898  96.512  1.00 40.61           C  
ATOM   6928  NE  ARG A 445      93.203 106.348  97.296  1.00 41.22           N  
ATOM   6929  CZ  ARG A 445      93.900 107.018  98.204  1.00 41.93           C  
ATOM   6930  NH1 ARG A 445      93.647 108.286  98.481  1.00 42.03           N  
ATOM   6931  NH2 ARG A 445      94.881 106.398  98.853  1.00 41.26           N  
ATOM   6945  N   ARG A 446      89.867 102.331  96.600  1.00 44.34           N  
ATOM   6946  CA  ARG A 446      89.513 101.465  97.727  1.00 39.03           C  
ATOM   6947  C   ARG A 446      88.157 100.793  97.504  1.00 36.71           C  
ATOM   6948  O   ARG A 446      87.308 100.760  98.393  1.00 32.61           O  
ATOM   6949  CB  ARG A 446      89.519 102.240  99.047  1.00 34.82           C  
ATOM   6950  CG  ARG A 446      90.799 103.003  99.326  1.00 38.67           C  
ATOM   6951  CD  ARG A 446      90.608 104.000 100.453  1.00 39.04           C  
ATOM   6952  NE  ARG A 446      91.842 104.233 101.192  1.00 39.45           N  
ATOM   6953  CZ  ARG A 446      92.028 105.230 102.045  1.00 44.26           C  
ATOM   6954  NH1 ARG A 446      91.078 106.116 102.292  1.00 43.96           N  
ATOM   6955  NH2 ARG A 446      93.198 105.342 102.666  1.00 48.16           N  
ATOM   6969  N   ILE A 447      87.961 100.245  96.303  1.00 37.58           N  
ATOM   6970  CA  ILE A 447      86.744  99.530  95.955  1.00 37.14           C  
ATOM   6971  C   ILE A 447      87.120  98.191  95.331  1.00 43.13           C  
ATOM   6972  O   ILE A 447      87.749  98.161  94.271  1.00 48.25           O  
ATOM   6973  CB  ILE A 447      85.851 100.332  94.992  1.00 22.41           C  
ATOM   6974  CG1 ILE A 447      86.679 100.931  93.858  1.00 29.70           C  
ATOM   6975  CG2 ILE A 447      85.137 101.434  95.739  1.00 35.43           C  
ATOM   6976  CD1 ILE A 447      85.845 101.419  92.702  1.00 39.27           C  
ATOM   6988  N   PRO A 448      86.768  97.055  95.940  1.00 45.41           N  
ATOM   6989  CA  PRO A 448      87.084  95.767  95.306  1.00 33.07           C  
ATOM   6990  C   PRO A 448      86.370  95.553  93.988  1.00 35.00           C  
ATOM   6991  O   PRO A 448      86.843  94.758  93.167  1.00 43.25           O  
ATOM   6992  CB  PRO A 448      86.642  94.741  96.355  1.00 46.86           C  
ATOM   6993  CG  PRO A 448      85.601  95.436  97.141  1.00 51.28           C  
ATOM   6994  CD  PRO A 448      86.009  96.875  97.189  1.00 51.24           C  
ATOM   7002  N   ASP A 449      85.248  96.228  93.759  1.00 44.77           N  
ATOM   7003  CA  ASP A 449      84.492  96.108  92.523  1.00 47.60           C  
ATOM   7004  C   ASP A 449      84.228  97.496  91.961  1.00 52.26           C  
ATOM   7005  O   ASP A 449      84.263  98.497  92.680  1.00 57.41           O  
ATOM   7006  CB  ASP A 449      83.168  95.370  92.739  1.00 48.67           C  
ATOM   7007  CG  ASP A 449      82.545  94.909  91.441  1.00 51.61           C  
ATOM   7008  OD1 ASP A 449      82.374  95.749  90.534  1.00 53.40           O  
ATOM   7009  OD2 ASP A 449      82.228  93.708  91.325  1.00 53.04           O  
ATOM   7014  N   TYR A 450      83.961  97.546  90.662  1.00 43.19           N  
ATOM   7015  CA  TYR A 450      83.799  98.820  89.975  1.00 44.35           C  
ATOM   7016  C   TYR A 450      82.724  98.717  88.900  1.00 47.99           C  
ATOM   7017  O   TYR A 450      82.258  97.613  88.592  1.00 54.15           O  
ATOM   7018  CB  TYR A 450      85.128  99.252  89.359  1.00 44.52           C  
ATOM   7019  CG  TYR A 450      85.911  98.114  88.748  1.00 42.77           C  
ATOM   7020  CD1 TYR A 450      85.381  97.360  87.714  1.00 44.06           C  
ATOM   7021  CD2 TYR A 450      87.179  97.796  89.203  1.00 43.86           C  
ATOM   7022  CE1 TYR A 450      86.089  96.323  87.152  1.00 43.30           C  
ATOM   7023  CE2 TYR A 450      87.895  96.760  88.645  1.00 47.85           C  
ATOM   7024  CZ  TYR A 450      87.345  96.028  87.621  1.00 46.56           C  
ATOM   7025  OH  TYR A 450      88.054  94.992  87.063  1.00 51.38           O  
ATOM   7035  N   PRO A 451      82.306  99.834  88.308  1.00 44.02           N  
ATOM   7036  CA  PRO A 451      81.345  99.763  87.202  1.00 43.36           C  
ATOM   7037  C   PRO A 451      81.870  98.941  86.039  1.00 46.16           C  
ATOM   7038  O   PRO A 451      83.009  98.468  86.064  1.00 48.92           O  
ATOM   7039  CB  PRO A 451      81.146 101.231  86.812  1.00 42.31           C  
ATOM   7040  CG  PRO A 451      81.474 101.992  88.036  1.00 46.49           C  
ATOM   7041  CD  PRO A 451      82.548 101.220  88.738  1.00 47.43           C  
ATOM   7049  N   GLU A 452      81.045  98.763  85.013  1.00 51.19           N  
ATOM   7050  CA  GLU A 452      81.352  97.819  83.950  1.00 54.09           C  
ATOM   7051  C   GLU A 452      82.320  98.368  82.909  1.00 56.62           C  
ATOM   7052  O   GLU A 452      82.744  97.611  82.030  1.00 57.28           O  
ATOM   7053  CB  GLU A 452      80.054  97.395  83.256  1.00 57.84           C  
ATOM   7054  CG  GLU A 452      79.504  96.052  83.703  1.00 57.94           C  
ATOM   7055  CD  GLU A 452      80.504  94.930  83.567  1.00 64.15           C  
ATOM   7056  OE1 GLU A 452      81.570  95.154  82.957  1.00 68.96           O  
ATOM   7057  OE2 GLU A 452      80.228  93.824  84.075  1.00 67.88           O  
ATOM   7064  N   ALA A 453      82.680  99.649  82.977  1.00 51.38           N  
ATOM   7065  CA  ALA A 453      83.452 100.300  81.926  1.00 45.42           C  
ATOM   7066  C   ALA A 453      84.904 100.556  82.313  1.00 50.29           C  
ATOM   7067  O   ALA A 453      85.620 101.227  81.564  1.00 54.84           O  
ATOM   7068  CB  ALA A 453      82.783 101.617  81.533  1.00 48.92           C  
ATOM   7074  N   PHE A 454      85.358 100.045  83.454  1.00 47.32           N  
ATOM   7075  CA  PHE A 454      86.727 100.236  83.923  1.00 41.44           C  
ATOM   7076  C   PHE A 454      87.514  98.929  83.895  1.00 47.13           C  
ATOM   7077  O   PHE A 454      88.302  98.646  84.797  1.00 51.63           O  
ATOM   7078  CB  PHE A 454      86.740 100.814  85.334  1.00 42.89           C  
ATOM   7079  CG  PHE A 454      86.119 102.175  85.447  1.00 42.88           C  
ATOM   7080  CD1 PHE A 454      86.530 103.213  84.635  1.00 47.32           C  
ATOM   7081  CD2 PHE A 454      85.131 102.418  86.381  1.00 42.22           C  
ATOM   7082  CE1 PHE A 454      85.960 104.464  84.748  1.00 46.83           C  
ATOM   7083  CE2 PHE A 454      84.558 103.665  86.497  1.00 41.74           C  
ATOM   7084  CZ  PHE A 454      84.973 104.689  85.681  1.00 44.13           C  
ATOM   7094  N   VAL A 455      87.316  98.119  82.860  1.00 44.21           N  
ATOM   7095  CA  VAL A 455      87.865  96.770  82.819  1.00 39.17           C  
ATOM   7096  C   VAL A 455      89.174  96.710  82.040  1.00 41.58           C  
ATOM   7097  O   VAL A 455      90.118  96.043  82.466  1.00 48.87           O  
ATOM   7098  CB  VAL A 455      86.826  95.788  82.235  1.00 36.70           C  
ATOM   7099  CG1 VAL A 455      86.426  96.187  80.822  1.00 48.06           C  
ATOM   7100  CG2 VAL A 455      87.367  94.372  82.256  1.00 40.89           C  
ATOM   7110  N   GLY A 456      89.253  97.394  80.898  1.00 33.33           N  
ATOM   7111  CA  GLY A 456      90.415  97.234  80.038  1.00 35.39           C  
ATOM   7112  C   GLY A 456      91.708  97.645  80.713  1.00 40.74           C  
ATOM   7113  O   GLY A 456      92.700  96.910  80.692  1.00 46.14           O  
ATOM   7117  N   TRP A 457      91.716  98.826  81.331  1.00 39.22           N  
ATOM   7118  CA  TRP A 457      92.950  99.334  81.918  1.00 34.97           C  
ATOM   7119  C   TRP A 457      93.389  98.485  83.106  1.00 47.36           C  
ATOM   7120  O   TRP A 457      94.586  98.235  83.286  1.00 53.89           O  
ATOM   7121  CB  TRP A 457      92.770 100.793  82.329  1.00 24.79           C  
ATOM   7122  CG  TRP A 457      92.556 101.723  81.170  1.00 35.90           C  
ATOM   7123  CD1 TRP A 457      91.571 102.656  81.046  1.00 43.12           C  
ATOM   7124  CD2 TRP A 457      93.344 101.813  79.974  1.00 42.48           C  
ATOM   7125  NE1 TRP A 457      91.695 103.321  79.852  1.00 43.25           N  
ATOM   7126  CE2 TRP A 457      92.776 102.821  79.176  1.00 39.20           C  
ATOM   7127  CE3 TRP A 457      94.473 101.138  79.502  1.00 41.03           C  
ATOM   7128  CZ2 TRP A 457      93.296 103.169  77.935  1.00 34.46           C  
ATOM   7129  CZ3 TRP A 457      94.987 101.487  78.271  1.00 35.53           C  
ATOM   7130  CH2 TRP A 457      94.400 102.492  77.502  1.00 31.62           C  
ATOM   7141  N   ASN A 458      92.442  98.036  83.930  1.00 37.78           N  
ATOM   7142  CA  ASN A 458      92.801  97.173  85.050  1.00 36.95           C  
ATOM   7143  C   ASN A 458      93.361  95.844  84.560  1.00 39.64           C  
ATOM   7144  O   ASN A 458      94.359  95.337  85.096  1.00 48.70           O  
ATOM   7145  CB  ASN A 458      91.581  96.947  85.938  1.00 29.80           C  
ATOM   7146  CG  ASN A 458      91.290  98.129  86.829  1.00 35.38           C  
ATOM   7147  OD1 ASN A 458      92.105  98.501  87.671  1.00 42.43           O  
ATOM   7148  ND2 ASN A 458      90.124  98.732  86.648  1.00 37.58           N  
ATOM   7155  N   PHE A 459      92.724  95.258  83.545  1.00 32.94           N  
ATOM   7156  CA  PHE A 459      93.235  94.016  82.984  1.00 37.56           C  
ATOM   7157  C   PHE A 459      94.634  94.204  82.422  1.00 45.89           C  
ATOM   7158  O   PHE A 459      95.453  93.281  82.473  1.00 52.24           O  
ATOM   7159  CB  PHE A 459      92.289  93.507  81.900  1.00 36.74           C  
ATOM   7160  CG  PHE A 459      92.685  92.184  81.328  1.00 39.32           C  
ATOM   7161  CD1 PHE A 459      92.228  91.010  81.892  1.00 46.25           C  
ATOM   7162  CD2 PHE A 459      93.511  92.113  80.224  1.00 46.41           C  
ATOM   7163  CE1 PHE A 459      92.589  89.790  81.367  1.00 51.82           C  
ATOM   7164  CE2 PHE A 459      93.875  90.896  79.695  1.00 50.73           C  
ATOM   7165  CZ  PHE A 459      93.413  89.733  80.267  1.00 51.16           C  
ATOM   7175  N   VAL A 460      94.925  95.384  81.874  1.00 43.44           N  
ATOM   7176  CA  VAL A 460      96.270  95.647  81.372  1.00 36.82           C  
ATOM   7177  C   VAL A 460      97.258  95.778  82.525  1.00 37.70           C  
ATOM   7178  O   VAL A 460      98.383  95.272  82.454  1.00 48.38           O  
ATOM   7179  CB  VAL A 460      96.267  96.902  80.482  1.00 32.64           C  
ATOM   7180  CG1 VAL A 460      97.660  97.501  80.395  1.00 32.38           C  
ATOM   7181  CG2 VAL A 460      95.744  96.562  79.101  1.00 34.10           C  
ATOM   7191  N   SER A 461      96.861  96.460  83.601  1.00 29.89           N  
ATOM   7192  CA  SER A 461      97.791  96.716  84.699  1.00 41.83           C  
ATOM   7193  C   SER A 461      98.138  95.444  85.464  1.00 46.12           C  
ATOM   7194  O   SER A 461      99.251  95.324  86.003  1.00 54.07           O  
ATOM   7195  CB  SER A 461      97.198  97.756  85.647  1.00 35.80           C  
ATOM   7196  OG  SER A 461      98.216  98.413  86.378  1.00 38.83           O  
ATOM   7202  N   SER A 462      97.204  94.495  85.540  1.00 34.56           N  
ATOM   7203  CA  SER A 462      97.483  93.268  86.281  1.00 42.15           C  
ATOM   7204  C   SER A 462      98.702  92.537  85.725  1.00 42.85           C  
ATOM   7205  O   SER A 462      99.461  91.921  86.485  1.00 47.30           O  
ATOM   7206  CB  SER A 462      96.260  92.357  86.261  1.00 45.87           C  
ATOM   7207  OG  SER A 462      95.212  92.908  87.038  1.00 48.35           O  
ATOM   7213  N   ILE A 463      98.914  92.594  84.410  1.00 30.15           N  
ATOM   7214  CA  ILE A 463     100.045  91.892  83.809  1.00 36.98           C  
ATOM   7215  C   ILE A 463     101.358  92.452  84.344  1.00 39.55           C  
ATOM   7216  O   ILE A 463     102.271  91.705  84.723  1.00 43.77           O  
ATOM   7217  CB  ILE A 463      99.972  91.982  82.275  1.00 35.22           C  
ATOM   7218  CG1 ILE A 463      98.645  91.401  81.781  1.00 31.48           C  
ATOM   7219  CG2 ILE A 463     101.144  91.249  81.640  1.00 39.54           C  
ATOM   7220  CD1 ILE A 463      98.485  91.413  80.281  1.00 38.70           C  
ATOM   7232  N   GLY A 464     101.476  93.777  84.380  1.00 26.52           N  
ATOM   7233  CA  GLY A 464     102.669  94.377  84.948  1.00 33.34           C  
ATOM   7234  C   GLY A 464     102.829  94.051  86.418  1.00 35.90           C  
ATOM   7235  O   GLY A 464     103.949  93.854  86.908  1.00 37.33           O  
ATOM   7239  N   SER A 465     101.715  94.022  87.152  1.00 31.56           N  
ATOM   7240  CA  SER A 465     101.805  93.651  88.560  1.00 31.79           C  
ATOM   7241  C   SER A 465     102.347  92.241  88.718  1.00 33.57           C  
ATOM   7242  O   SER A 465     103.018  91.940  89.711  1.00 42.10           O  
ATOM   7243  CB  SER A 465     100.445  93.767  89.235  1.00 43.08           C  
ATOM   7244  OG  SER A 465     100.463  93.114  90.490  1.00 44.97           O  
ATOM   7250  N   VAL A 466     102.053  91.361  87.761  1.00 28.81           N  
ATOM   7251  CA  VAL A 466     102.637  90.023  87.789  1.00 29.62           C  
ATOM   7252  C   VAL A 466     104.128  90.082  87.474  1.00 39.62           C  
ATOM   7253  O   VAL A 466     104.937  89.403  88.114  1.00 47.66           O  
ATOM   7254  CB  VAL A 466     101.896  89.093  86.813  1.00 35.64           C  
ATOM   7255  CG1 VAL A 466     102.698  87.826  86.578  1.00 36.94           C  
ATOM   7256  CG2 VAL A 466     100.521  88.761  87.347  1.00 43.33           C  
ATOM   7266  N   ILE A 467     104.513  90.886  86.480  1.00 37.77           N  
ATOM   7267  CA  ILE A 467     105.909  90.905  86.035  1.00 35.96           C  
ATOM   7268  C   ILE A 467     106.828  91.420  87.141  1.00 35.17           C  
ATOM   7269  O   ILE A 467     107.967  90.950  87.303  1.00 35.97           O  
ATOM   7270  CB  ILE A 467     106.048  91.747  84.754  1.00 33.14           C  
ATOM   7271  CG1 ILE A 467     105.402  91.025  83.574  1.00 36.61           C  
ATOM   7272  CG2 ILE A 467     107.510  92.025  84.463  1.00 35.66           C  
ATOM   7273  CD1 ILE A 467     105.230  91.892  82.350  1.00 35.06           C  
ATOM   7285  N   SER A 468     106.366  92.414  87.900  1.00 33.78           N  
ATOM   7286  CA  SER A 468     107.216  92.971  88.949  1.00 36.31           C  
ATOM   7287  C   SER A 468     107.620  91.911  89.971  1.00 35.37           C  
ATOM   7288  O   SER A 468     108.718  91.977  90.540  1.00 40.86           O  
ATOM   7289  CB  SER A 468     106.502  94.132  89.635  1.00 38.95           C  
ATOM   7290  OG  SER A 468     106.024  95.060  88.679  1.00 39.59           O  
ATOM   7296  N   ILE A 469     106.761  90.922  90.215  1.00 32.16           N  
ATOM   7297  CA  ILE A 469     107.107  89.875  91.170  1.00 35.19           C  
ATOM   7298  C   ILE A 469     108.229  88.999  90.623  1.00 39.95           C  
ATOM   7299  O   ILE A 469     109.101  88.544  91.373  1.00 45.73           O  
ATOM   7300  CB  ILE A 469     105.860  89.050  91.527  1.00 35.18           C  
ATOM   7301  CG1 ILE A 469     104.771  89.958  92.102  1.00 35.60           C  
ATOM   7302  CG2 ILE A 469     106.213  87.962  92.522  1.00 35.87           C  
ATOM   7303  CD1 ILE A 469     105.217  90.803  93.276  1.00 31.30           C  
ATOM   7315  N   LEU A 470     108.224  88.736  89.315  1.00 34.21           N  
ATOM   7316  CA  LEU A 470     109.356  88.040  88.714  1.00 29.34           C  
ATOM   7317  C   LEU A 470     110.630  88.855  88.873  1.00 28.24           C  
ATOM   7318  O   LEU A 470     111.711  88.302  89.115  1.00 35.82           O  
ATOM   7319  CB  LEU A 470     109.082  87.760  87.238  1.00 26.46           C  
ATOM   7320  CG  LEU A 470     107.823  86.950  86.931  1.00 38.35           C  
ATOM   7321  CD1 LEU A 470     107.821  86.523  85.477  1.00 39.64           C  
ATOM   7322  CD2 LEU A 470     107.713  85.741  87.842  1.00 43.60           C  
ATOM   7334  N   SER A 471     110.521  90.176  88.740  1.00 24.74           N  
ATOM   7335  CA  SER A 471     111.684  91.022  88.999  1.00 28.80           C  
ATOM   7336  C   SER A 471     112.194  90.833  90.424  1.00 34.02           C  
ATOM   7337  O   SER A 471     113.407  90.738  90.655  1.00 42.39           O  
ATOM   7338  CB  SER A 471     111.342  92.489  88.759  1.00 36.17           C  
ATOM   7339  OG  SER A 471     112.320  93.325  89.346  1.00 30.94           O  
ATOM   7345  N   LEU A 472     111.281  90.787  91.394  1.00 42.63           N  
ATOM   7346  CA  LEU A 472     111.692  90.586  92.783  1.00 37.44           C  
ATOM   7347  C   LEU A 472     112.371  89.232  92.970  1.00 35.65           C  
ATOM   7348  O   LEU A 472     113.367  89.119  93.696  1.00 37.65           O  
ATOM   7349  CB  LEU A 472     110.485  90.713  93.710  1.00 35.90           C  
ATOM   7350  CG  LEU A 472     110.693  90.292  95.165  1.00 37.89           C  
ATOM   7351  CD1 LEU A 472     111.750  91.150  95.821  1.00 39.90           C  
ATOM   7352  CD2 LEU A 472     109.388  90.386  95.927  1.00 44.97           C  
ATOM   7364  N   PHE A 473     111.836  88.188  92.333  1.00 34.81           N  
ATOM   7365  CA  PHE A 473     112.468  86.873  92.414  1.00 33.02           C  
ATOM   7366  C   PHE A 473     113.887  86.920  91.864  1.00 35.12           C  
ATOM   7367  O   PHE A 473     114.815  86.338  92.444  1.00 44.20           O  
ATOM   7368  CB  PHE A 473     111.646  85.841  91.643  1.00 35.30           C  
ATOM   7369  CG  PHE A 473     110.400  85.388  92.351  1.00 37.03           C  
ATOM   7370  CD1 PHE A 473     109.793  86.178  93.310  1.00 43.43           C  
ATOM   7371  CD2 PHE A 473     109.831  84.165  92.046  1.00 36.67           C  
ATOM   7372  CE1 PHE A 473     108.648  85.754  93.950  1.00 48.73           C  
ATOM   7373  CE2 PHE A 473     108.688  83.739  92.684  1.00 39.30           C  
ATOM   7374  CZ  PHE A 473     108.096  84.533  93.636  1.00 44.70           C  
ATOM   7384  N   LEU A 474     114.074  87.603  90.734  1.00 33.27           N  
ATOM   7385  CA  LEU A 474     115.411  87.719  90.163  1.00 31.69           C  
ATOM   7386  C   LEU A 474     116.345  88.465  91.105  1.00 34.47           C  
ATOM   7387  O   LEU A 474     117.525  88.112  91.231  1.00 37.32           O  
ATOM   7388  CB  LEU A 474     115.343  88.421  88.810  1.00 30.88           C  
ATOM   7389  CG  LEU A 474     116.614  88.354  87.967  1.00 29.96           C  
ATOM   7390  CD1 LEU A 474     117.000  86.919  87.677  1.00 33.30           C  
ATOM   7391  CD2 LEU A 474     116.418  89.120  86.680  1.00 37.26           C  
ATOM   7403  N   PHE A 475     115.843  89.510  91.766  1.00 35.34           N  
ATOM   7404  CA  PHE A 475     116.677  90.219  92.730  1.00 30.98           C  
ATOM   7405  C   PHE A 475     117.093  89.299  93.866  1.00 35.70           C  
ATOM   7406  O   PHE A 475     118.241  89.337  94.322  1.00 42.70           O  
ATOM   7407  CB  PHE A 475     115.950  91.434  93.295  1.00 36.43           C  
ATOM   7408  CG  PHE A 475     116.637  92.039  94.486  1.00 37.20           C  
ATOM   7409  CD1 PHE A 475     117.668  92.944  94.319  1.00 39.26           C  
ATOM   7410  CD2 PHE A 475     116.265  91.692  95.770  1.00 37.31           C  
ATOM   7411  CE1 PHE A 475     118.305  93.498  95.409  1.00 40.18           C  
ATOM   7412  CE2 PHE A 475     116.900  92.243  96.861  1.00 35.84           C  
ATOM   7413  CZ  PHE A 475     117.921  93.147  96.680  1.00 34.70           C  
ATOM   7423  N   MET A 476     116.166  88.478  94.354  1.00 41.32           N  
ATOM   7424  CA  MET A 476     116.525  87.537  95.408  1.00 37.86           C  
ATOM   7425  C   MET A 476     117.615  86.589  94.933  1.00 37.55           C  
ATOM   7426  O   MET A 476     118.573  86.311  95.667  1.00 43.37           O  
ATOM   7427  CB  MET A 476     115.296  86.750  95.861  1.00 37.61           C  
ATOM   7428  CG  MET A 476     114.504  87.405  96.979  1.00 44.16           C  
ATOM   7429  SD  MET A 476     115.490  87.793  98.433  1.00 59.92           S  
ATOM   7430  CE  MET A 476     114.495  89.079  99.176  1.00 38.42           C  
ATOM   7440  N   TYR A 477     117.495  86.089  93.703  1.00 37.76           N  
ATOM   7441  CA  TYR A 477     118.507  85.158  93.214  1.00 34.87           C  
ATOM   7442  C   TYR A 477     119.867  85.829  93.080  1.00 32.24           C  
ATOM   7443  O   TYR A 477     120.893  85.219  93.397  1.00 44.85           O  
ATOM   7444  CB  TYR A 477     118.105  84.551  91.876  1.00 41.71           C  
ATOM   7445  CG  TYR A 477     119.166  83.609  91.362  1.00 37.46           C  
ATOM   7446  CD1 TYR A 477     119.358  82.369  91.950  1.00 38.38           C  
ATOM   7447  CD2 TYR A 477     119.996  83.970  90.315  1.00 39.13           C  
ATOM   7448  CE1 TYR A 477     120.332  81.509  91.497  1.00 38.47           C  
ATOM   7449  CE2 TYR A 477     120.973  83.115  89.854  1.00 40.30           C  
ATOM   7450  CZ  TYR A 477     121.138  81.887  90.450  1.00 41.93           C  
ATOM   7451  OH  TYR A 477     122.112  81.033  89.994  1.00 46.22           O  
ATOM   7461  N   VAL A 478     119.909  87.070  92.590  1.00 28.24           N  
ATOM   7462  CA  VAL A 478     121.204  87.729  92.434  1.00 42.08           C  
ATOM   7463  C   VAL A 478     121.812  88.035  93.798  1.00 41.99           C  
ATOM   7464  O   VAL A 478     123.028  87.910  93.993  1.00 39.66           O  
ATOM   7465  CB  VAL A 478     121.085  88.994  91.564  1.00 36.82           C  
ATOM   7466  CG1 VAL A 478     120.513  90.160  92.346  1.00 33.71           C  
ATOM   7467  CG2 VAL A 478     122.440  89.362  91.003  1.00 35.44           C  
ATOM   7477  N   MET A 479     120.981  88.425  94.768  1.00 40.47           N  
ATOM   7478  CA  MET A 479     121.491  88.638  96.117  1.00 33.87           C  
ATOM   7479  C   MET A 479     122.079  87.354  96.682  1.00 35.88           C  
ATOM   7480  O   MET A 479     123.127  87.377  97.334  1.00 41.87           O  
ATOM   7481  CB  MET A 479     120.378  89.160  97.024  1.00 41.64           C  
ATOM   7482  CG  MET A 479     120.757  89.236  98.490  1.00 41.52           C  
ATOM   7483  SD  MET A 479     119.813  90.490  99.374  1.00 45.87           S  
ATOM   7484  CE  MET A 479     119.797  89.804 101.026  1.00 38.05           C  
ATOM   7494  N   TYR A 480     121.416  86.221  96.447  1.00 44.07           N  
ATOM   7495  CA  TYR A 480     121.966  84.946  96.899  1.00 42.44           C  
ATOM   7496  C   TYR A 480     123.294  84.655  96.216  1.00 39.96           C  
ATOM   7497  O   TYR A 480     124.290  84.338  96.875  1.00 49.10           O  
ATOM   7498  CB  TYR A 480     120.975  83.818  96.626  1.00 47.68           C  
ATOM   7499  CG  TYR A 480     121.615  82.452  96.513  1.00 44.03           C  
ATOM   7500  CD1 TYR A 480     121.816  81.665  97.635  1.00 47.73           C  
ATOM   7501  CD2 TYR A 480     122.008  81.946  95.284  1.00 42.87           C  
ATOM   7502  CE1 TYR A 480     122.393  80.418  97.536  1.00 45.40           C  
ATOM   7503  CE2 TYR A 480     122.587  80.702  95.177  1.00 41.24           C  
ATOM   7504  CZ  TYR A 480     122.776  79.943  96.306  1.00 41.25           C  
ATOM   7505  OH  TYR A 480     123.352  78.701  96.203  1.00 48.89           O  
ATOM   7515  N   ASP A 481     123.326  84.760  94.888  1.00 33.72           N  
ATOM   7516  CA  ASP A 481     124.534  84.430  94.142  1.00 39.53           C  
ATOM   7517  C   ASP A 481     125.698  85.335  94.508  1.00 44.18           C  
ATOM   7518  O   ASP A 481     126.855  84.938  94.337  1.00 50.15           O  
ATOM   7519  CB  ASP A 481     124.264  84.521  92.644  1.00 39.81           C  
ATOM   7520  CG  ASP A 481     125.521  84.377  91.822  1.00 44.14           C  
ATOM   7521  OD1 ASP A 481     126.223  85.390  91.630  1.00 49.95           O  
ATOM   7522  OD2 ASP A 481     125.808  83.250  91.371  1.00 45.36           O  
ATOM   7527  N   GLN A 482     125.422  86.544  94.996  1.00 42.29           N  
ATOM   7528  CA  GLN A 482     126.505  87.419  95.429  1.00 43.13           C  
ATOM   7529  C   GLN A 482     127.263  86.816  96.607  1.00 43.03           C  
ATOM   7530  O   GLN A 482     128.492  86.921  96.681  1.00 39.01           O  
ATOM   7531  CB  GLN A 482     125.946  88.793  95.793  1.00 44.35           C  
ATOM   7532  CG  GLN A 482     126.834  89.610  96.709  1.00 42.21           C  
ATOM   7533  CD  GLN A 482     126.606  91.097  96.561  1.00 41.28           C  
ATOM   7534  OE1 GLN A 482     125.469  91.565  96.550  1.00 38.81           O  
ATOM   7535  NE2 GLN A 482     127.690  91.851  96.447  1.00 45.62           N  
ATOM   7544  N   PHE A 483     126.549  86.179  97.536  1.00 43.65           N  
ATOM   7545  CA  PHE A 483     127.161  85.702  98.771  1.00 39.64           C  
ATOM   7546  C   PHE A 483     127.956  84.415  98.599  1.00 45.49           C  
ATOM   7547  O   PHE A 483     128.812  84.124  99.439  1.00 54.99           O  
ATOM   7548  CB  PHE A 483     126.088  85.472  99.837  1.00 38.18           C  
ATOM   7549  CG  PHE A 483     125.374  86.722 100.269  1.00 45.20           C  
ATOM   7550  CD1 PHE A 483     125.990  87.957 100.202  1.00 45.45           C  
ATOM   7551  CD2 PHE A 483     124.080  86.655 100.750  1.00 48.73           C  
ATOM   7552  CE1 PHE A 483     125.329  89.096 100.601  1.00 43.01           C  
ATOM   7553  CE2 PHE A 483     123.417  87.792 101.149  1.00 47.76           C  
ATOM   7554  CZ  PHE A 483     124.042  89.013 101.075  1.00 47.74           C  
ATOM   7564  N   THR A 484     127.700  83.638  97.551  1.00 46.32           N  
ATOM   7565  CA  THR A 484     128.337  82.339  97.368  1.00 46.30           C  
ATOM   7566  C   THR A 484     129.044  82.255  96.023  1.00 48.44           C  
ATOM   7567  O   THR A 484     128.932  81.262  95.304  1.00 58.76           O  
ATOM   7568  CB  THR A 484     127.321  81.210  97.494  1.00 53.33           C  
ATOM   7569  OG1 THR A 484     126.672  81.010  96.233  1.00 61.52           O  
ATOM   7570  CG2 THR A 484     126.283  81.546  98.547  1.00 53.95           C  
ATOM   7578  N   SER A 485     129.779  83.302  95.668  1.00 55.91           N  
ATOM   7579  CA  SER A 485     130.574  83.321  94.451  1.00 61.19           C  
ATOM   7580  C   SER A 485     132.060  83.504  94.704  1.00 65.33           C  
ATOM   7581  O   SER A 485     132.867  83.088  93.871  1.00 67.45           O  
ATOM   7582  CB  SER A 485     130.092  84.441  93.518  1.00 63.65           C  
ATOM   7583  OG  SER A 485     130.108  85.692  94.180  1.00 65.32           O  
ATOM   7589  N   ASN A 486     132.442  84.108  95.828  1.00 67.31           N  
ATOM   7590  CA  ASN A 486     133.844  84.324  96.171  1.00 65.31           C  
ATOM   7591  C   ASN A 486     134.543  85.154  95.093  1.00 69.96           C  
ATOM   7592  O   ASN A 486     135.485  84.710  94.434  1.00 67.97           O  
ATOM   7593  CB  ASN A 486     134.559  82.988  96.390  1.00 63.54           C  
ATOM   7594  CG  ASN A 486     136.011  83.162  96.778  1.00 69.79           C  
ATOM   7595  OD1 ASN A 486     136.320  83.593  97.889  1.00 71.33           O  
ATOM   7596  ND2 ASN A 486     136.912  82.833  95.861  1.00 71.17           N  
ATOM   7603  N   ARG A 487     134.054  86.379  94.921  1.00 63.06           N  
ATOM   7604  CA  ARG A 487     134.602  87.332  93.959  1.00 59.57           C  
ATOM   7605  C   ARG A 487     135.132  88.529  94.740  1.00 61.79           C  
ATOM   7606  O   ARG A 487     134.370  89.429  95.101  1.00 64.97           O  
ATOM   7607  CB  ARG A 487     133.546  87.752  92.943  1.00 57.19           C  
ATOM   7608  CG  ARG A 487     133.598  86.967  91.646  1.00 61.87           C  
ATOM   7609  CD  ARG A 487     132.524  87.422  90.675  1.00 64.49           C  
ATOM   7610  NE  ARG A 487     131.215  86.875  91.016  1.00 64.16           N  
ATOM   7611  CZ  ARG A 487     130.323  86.436  90.137  1.00 63.15           C  
ATOM   7612  NH1 ARG A 487     130.553  86.473  88.834  1.00 62.01           N  
ATOM   7613  NH2 ARG A 487     129.168  85.947  90.577  1.00 59.34           N  
ATOM   7627  N   VAL A 488     136.442  88.539  94.996  1.00 60.42           N  
ATOM   7628  CA  VAL A 488     137.027  89.620  95.774  1.00 60.98           C  
ATOM   7629  C   VAL A 488     136.816  90.953  95.060  1.00 62.33           C  
ATOM   7630  O   VAL A 488     136.654  91.022  93.836  1.00 69.27           O  
ATOM   7631  CB  VAL A 488     138.522  89.371  96.029  1.00 64.19           C  
ATOM   7632  CG1 VAL A 488     138.725  88.040  96.732  1.00 65.05           C  
ATOM   7633  CG2 VAL A 488     139.298  89.416  94.721  1.00 64.39           C  
ATOM   7643  N   VAL A 489     136.822  92.026  95.846  1.00 52.03           N  
ATOM   7644  CA  VAL A 489     136.622  93.379  95.346  1.00 56.04           C  
ATOM   7645  C   VAL A 489     137.750  94.255  95.867  1.00 57.74           C  
ATOM   7646  O   VAL A 489     138.153  94.140  97.029  1.00 63.44           O  
ATOM   7647  CB  VAL A 489     135.253  93.948  95.771  1.00 57.20           C  
ATOM   7648  CG1 VAL A 489     135.094  93.876  97.275  1.00 51.45           C  
ATOM   7649  CG2 VAL A 489     135.097  95.373  95.276  1.00 60.70           C  
ATOM   7659  N   LYS A 490     138.254  95.136  95.008  1.00 60.60           N  
ATOM   7660  CA  LYS A 490     139.389  95.973  95.361  1.00 61.81           C  
ATOM   7661  C   LYS A 490     138.984  96.989  96.428  1.00 61.04           C  
ATOM   7662  O   LYS A 490     137.843  97.026  96.894  1.00 61.32           O  
ATOM   7663  CB  LYS A 490     139.933  96.674  94.119  1.00 58.24           C  
ATOM   7664  CG  LYS A 490     140.302  95.725  92.985  1.00 59.60           C  
ATOM   7665  CD  LYS A 490     140.440  96.449  91.652  1.00 63.27           C  
ATOM   7666  CE  LYS A 490     139.132  97.082  91.197  1.00 60.21           C  
ATOM   7667  NZ  LYS A 490     137.933  96.296  91.601  1.00 60.78           N  
ATOM   7681  N   THR A 491     139.947  97.820  96.828  1.00 55.24           N  
ATOM   7682  CA  THR A 491     139.668  98.843  97.830  1.00 55.33           C  
ATOM   7683  C   THR A 491     138.695  99.885  97.294  1.00 56.93           C  
ATOM   7684  O   THR A 491     137.690 100.202  97.940  1.00 53.47           O  
ATOM   7685  CB  THR A 491     140.971  99.507  98.275  1.00 59.21           C  
ATOM   7686  OG1 THR A 491     141.715  98.603  99.100  1.00 64.10           O  
ATOM   7687  CG2 THR A 491     140.686 100.782  99.054  1.00 53.40           C  
ATOM   7695  N   ASN A 492     138.975 100.425  96.109  1.00 56.37           N  
ATOM   7696  CA  ASN A 492     138.165 101.473  95.489  1.00 51.67           C  
ATOM   7697  C   ASN A 492     137.832 101.035  94.070  1.00 51.87           C  
ATOM   7698  O   ASN A 492     138.523 101.411  93.114  1.00 51.16           O  
ATOM   7699  CB  ASN A 492     138.899 102.814  95.497  1.00 47.11           C  
ATOM   7700  CG  ASN A 492     138.065 103.940  94.926  1.00 50.52           C  
ATOM   7701  OD1 ASN A 492     137.051 103.707  94.272  1.00 52.92           O  
ATOM   7702  ND2 ASN A 492     138.491 105.172  95.168  1.00 54.84           N  
ATOM   7709  N   PRO A 493     136.776 100.239  93.893  1.00 49.18           N  
ATOM   7710  CA  PRO A 493     136.479  99.710  92.551  1.00 49.89           C  
ATOM   7711  C   PRO A 493     136.140 100.780  91.530  1.00 53.92           C  
ATOM   7712  O   PRO A 493     136.219 100.508  90.326  1.00 55.01           O  
ATOM   7713  CB  PRO A 493     135.289  98.774  92.796  1.00 48.76           C  
ATOM   7714  CG  PRO A 493     134.672  99.255  94.054  1.00 48.73           C  
ATOM   7715  CD  PRO A 493     135.780  99.811  94.889  1.00 46.05           C  
ATOM   7723  N   TYR A 494     135.766 101.984  91.964  1.00 51.74           N  
ATOM   7724  CA  TYR A 494     135.299 103.038  91.071  1.00 49.41           C  
ATOM   7725  C   TYR A 494     136.388 104.055  90.756  1.00 48.82           C  
ATOM   7726  O   TYR A 494     136.099 105.244  90.587  1.00 51.88           O  
ATOM   7727  CB  TYR A 494     134.082 103.728  91.684  1.00 46.43           C  
ATOM   7728  CG  TYR A 494     132.950 102.778  92.003  1.00 42.39           C  
ATOM   7729  CD1 TYR A 494     131.964 103.124  92.909  1.00 36.91           C  
ATOM   7730  CD2 TYR A 494     132.857 101.543  91.379  1.00 50.95           C  
ATOM   7731  CE1 TYR A 494     130.934 102.258  93.201  1.00 44.91           C  
ATOM   7732  CE2 TYR A 494     131.828 100.676  91.662  1.00 54.79           C  
ATOM   7733  CZ  TYR A 494     130.868 101.039  92.572  1.00 54.67           C  
ATOM   7734  OH  TYR A 494     129.839 100.175  92.857  1.00 55.13           O  
ATOM   7744  N   LEU A 495     137.638 103.609  90.676  1.00 52.67           N  
ATOM   7745  CA  LEU A 495     138.765 104.455  90.312  1.00 54.26           C  
ATOM   7746  C   LEU A 495     139.379 103.913  89.032  1.00 54.74           C  
ATOM   7747  O   LEU A 495     139.737 102.733  88.965  1.00 59.78           O  
ATOM   7748  CB  LEU A 495     139.807 104.493  91.433  1.00 58.64           C  
ATOM   7749  CG  LEU A 495     141.159 105.143  91.132  1.00 57.81           C  
ATOM   7750  CD1 LEU A 495     141.087 106.643  91.347  1.00 57.62           C  
ATOM   7751  CD2 LEU A 495     142.241 104.530  91.999  1.00 53.17           C  
ATOM   7763  N   ILE A 496     139.500 104.770  88.025  1.00 58.85           N  
ATOM   7764  CA  ILE A 496     140.065 104.367  86.741  1.00 66.07           C  
ATOM   7765  C   ILE A 496     141.160 105.353  86.354  1.00 71.05           C  
ATOM   7766  O   ILE A 496     141.093 106.530  86.735  1.00 68.96           O  
ATOM   7767  CB  ILE A 496     138.975 104.270  85.660  1.00 67.01           C  
ATOM   7768  CG1 ILE A 496     138.389 105.648  85.330  1.00 68.16           C  
ATOM   7769  CG2 ILE A 496     137.871 103.331  86.108  1.00 66.61           C  
ATOM   7770  CD1 ILE A 496     137.874 105.758  83.915  1.00 69.37           C  
ATOM   7782  N   PRO A 497     142.179 104.928  85.611  1.00 77.41           N  
ATOM   7783  CA  PRO A 497     143.246 105.860  85.237  1.00 73.84           C  
ATOM   7784  C   PRO A 497     142.718 106.965  84.339  1.00 76.28           C  
ATOM   7785  O   PRO A 497     141.829 106.748  83.514  1.00 78.87           O  
ATOM   7786  CB  PRO A 497     144.254 104.969  84.507  1.00 71.64           C  
ATOM   7787  CG  PRO A 497     143.451 103.835  83.997  1.00 73.24           C  
ATOM   7788  CD  PRO A 497     142.369 103.602  85.004  1.00 74.28           C  
ATOM   7796  N   SER A 498     143.280 108.159  84.500  1.00 72.89           N  
ATOM   7797  CA  SER A 498     142.897 109.280  83.660  1.00 72.44           C  
ATOM   7798  C   SER A 498     143.372 109.033  82.231  1.00 68.94           C  
ATOM   7799  O   SER A 498     143.972 108.003  81.912  1.00 70.27           O  
ATOM   7800  CB  SER A 498     143.467 110.579  84.221  1.00 72.74           C  
ATOM   7801  OG  SER A 498     143.098 110.743  85.579  1.00 77.69           O  
ATOM   7807  N   TYR A 499     143.093 109.994  81.349  1.00 62.62           N  
ATOM   7808  CA  TYR A 499     143.372 109.780  79.934  1.00 65.77           C  
ATOM   7809  C   TYR A 499     144.863 109.606  79.675  1.00 67.75           C  
ATOM   7810  O   TYR A 499     145.264 108.735  78.895  1.00 70.65           O  
ATOM   7811  CB  TYR A 499     142.821 110.941  79.108  1.00 62.60           C  
ATOM   7812  CG  TYR A 499     142.890 110.718  77.612  1.00 60.78           C  
ATOM   7813  CD1 TYR A 499     142.815 109.441  77.072  1.00 63.36           C  
ATOM   7814  CD2 TYR A 499     143.029 111.785  76.741  1.00 66.53           C  
ATOM   7815  CE1 TYR A 499     142.878 109.238  75.713  1.00 63.44           C  
ATOM   7816  CE2 TYR A 499     143.093 111.590  75.379  1.00 69.49           C  
ATOM   7817  CZ  TYR A 499     143.017 110.314  74.871  1.00 67.08           C  
ATOM   7818  OH  TYR A 499     143.080 110.115  73.513  1.00 66.33           O  
ATOM   7828  N   PHE A 500     145.699 110.422  80.312  1.00 68.02           N  
ATOM   7829  CA  PHE A 500     147.135 110.408  80.066  1.00 64.87           C  
ATOM   7830  C   PHE A 500     147.913 109.572  81.073  1.00 69.07           C  
ATOM   7831  O   PHE A 500     149.132 109.442  80.934  1.00 71.28           O  
ATOM   7832  CB  PHE A 500     147.678 111.838  80.066  1.00 61.56           C  
ATOM   7833  CG  PHE A 500     147.322 112.615  78.838  1.00 62.43           C  
ATOM   7834  CD1 PHE A 500     147.954 112.361  77.636  1.00 65.16           C  
ATOM   7835  CD2 PHE A 500     146.348 113.594  78.882  1.00 65.81           C  
ATOM   7836  CE1 PHE A 500     147.624 113.070  76.503  1.00 68.07           C  
ATOM   7837  CE2 PHE A 500     146.015 114.307  77.753  1.00 65.30           C  
ATOM   7838  CZ  PHE A 500     146.654 114.045  76.562  1.00 68.95           C  
ATOM   7848  N   ASP A 501     147.249 109.002  82.073  1.00 76.51           N  
ATOM   7849  CA  ASP A 501     147.955 108.246  83.099  1.00 74.54           C  
ATOM   7850  C   ASP A 501     148.435 106.913  82.540  1.00 71.46           C  
ATOM   7851  O   ASP A 501     147.686 106.202  81.866  1.00 74.63           O  
ATOM   7852  CB  ASP A 501     147.050 108.019  84.305  1.00 73.27           C  
ATOM   7853  CG  ASP A 501     147.260 109.052  85.390  1.00 73.88           C  
ATOM   7854  OD1 ASP A 501     148.384 109.133  85.926  1.00 66.68           O  
ATOM   7855  OD2 ASP A 501     146.301 109.786  85.705  1.00 77.20           O  
ATOM   7860  N   ASP A 502     149.689 106.578  82.825  1.00 76.65           N  
ATOM   7861  CA  ASP A 502     150.272 105.330  82.367  1.00 78.46           C  
ATOM   7862  C   ASP A 502     149.780 104.165  83.225  1.00 76.88           C  
ATOM   7863  O   ASP A 502     149.192 104.347  84.293  1.00 80.01           O  
ATOM   7864  CB  ASP A 502     151.796 105.417  82.403  1.00 81.56           C  
ATOM   7865  CG  ASP A 502     152.454 104.435  81.464  1.00 86.44           C  
ATOM   7866  OD1 ASP A 502     151.728 103.628  80.849  1.00 88.70           O  
ATOM   7867  OD2 ASP A 502     153.696 104.472  81.336  1.00 86.23           O  
ATOM   7872  N   ASN A 503     150.026 102.948  82.741  1.00 75.71           N  
ATOM   7873  CA  ASN A 503     149.563 101.747  83.423  1.00 77.87           C  
ATOM   7874  C   ASN A 503     150.453 101.323  84.585  1.00 81.09           C  
ATOM   7875  O   ASN A 503     150.020 100.505  85.402  1.00 84.91           O  
ATOM   7876  CB  ASN A 503     149.455 100.584  82.433  1.00 78.06           C  
ATOM   7877  CG  ASN A 503     148.156 100.598  81.663  1.00 77.63           C  
ATOM   7878  OD1 ASN A 503     147.361 101.528  81.780  1.00 76.74           O  
ATOM   7879  ND2 ASN A 503     147.928  99.559  80.871  1.00 81.22           N  
ATOM   7886  N   VAL A 504     151.672 101.846  84.683  1.00 72.36           N  
ATOM   7887  CA  VAL A 504     152.570 101.530  85.783  1.00 71.27           C  
ATOM   7888  C   VAL A 504     152.682 102.689  86.764  1.00 74.75           C  
ATOM   7889  O   VAL A 504     152.720 102.478  87.980  1.00 81.48           O  
ATOM   7890  CB  VAL A 504     153.961 101.118  85.253  1.00 73.31           C  
ATOM   7891  CG1 VAL A 504     153.818 100.143  84.096  1.00 76.16           C  
ATOM   7892  CG2 VAL A 504     154.762 102.335  84.828  1.00 72.84           C  
ATOM   7902  N   ILE A 505     152.737 103.921  86.254  1.00 75.48           N  
ATOM   7903  CA  ILE A 505     152.712 105.082  87.135  1.00 75.55           C  
ATOM   7904  C   ILE A 505     151.434 105.077  87.958  1.00 77.14           C  
ATOM   7905  O   ILE A 505     151.457 105.325  89.168  1.00 79.57           O  
ATOM   7906  CB  ILE A 505     152.854 106.378  86.316  1.00 72.86           C  
ATOM   7907  CG1 ILE A 505     154.313 106.593  85.916  1.00 74.80           C  
ATOM   7908  CG2 ILE A 505     152.336 107.570  87.105  1.00 72.99           C  
ATOM   7909  CD1 ILE A 505     155.167 107.193  87.010  1.00 78.38           C  
ATOM   7921  N   PHE A 506     150.302 104.778  87.321  1.00 70.08           N  
ATOM   7922  CA  PHE A 506     149.048 104.702  88.058  1.00 64.03           C  
ATOM   7923  C   PHE A 506     149.103 103.619  89.125  1.00 67.06           C  
ATOM   7924  O   PHE A 506     148.642 103.825  90.253  1.00 74.01           O  
ATOM   7925  CB  PHE A 506     147.889 104.441  87.100  1.00 66.00           C  
ATOM   7926  CG  PHE A 506     146.557 104.341  87.781  1.00 65.69           C  
ATOM   7927  CD1 PHE A 506     145.796 105.472  88.007  1.00 67.62           C  
ATOM   7928  CD2 PHE A 506     146.068 103.117  88.198  1.00 69.32           C  
ATOM   7929  CE1 PHE A 506     144.572 105.383  88.633  1.00 69.36           C  
ATOM   7930  CE2 PHE A 506     144.845 103.024  88.826  1.00 73.36           C  
ATOM   7931  CZ  PHE A 506     144.097 104.158  89.043  1.00 71.38           C  
ATOM   7941  N   VAL A 507     149.663 102.457  88.789  1.00 64.52           N  
ATOM   7942  CA  VAL A 507     149.671 101.341  89.731  1.00 65.73           C  
ATOM   7943  C   VAL A 507     150.507 101.683  90.956  1.00 66.94           C  
ATOM   7944  O   VAL A 507     150.083 101.466  92.097  1.00 67.40           O  
ATOM   7945  CB  VAL A 507     150.183 100.062  89.044  1.00 65.36           C  
ATOM   7946  CG1 VAL A 507     150.693  99.065  90.075  1.00 63.61           C  
ATOM   7947  CG2 VAL A 507     149.088  99.442  88.204  1.00 70.09           C  
ATOM   7957  N   ASN A 508     151.707 102.220  90.743  1.00 68.95           N  
ATOM   7958  CA  ASN A 508     152.678 102.346  91.823  1.00 67.75           C  
ATOM   7959  C   ASN A 508     152.774 103.747  92.415  1.00 67.52           C  
ATOM   7960  O   ASN A 508     153.584 103.957  93.322  1.00 73.20           O  
ATOM   7961  CB  ASN A 508     154.061 101.899  91.336  1.00 66.11           C  
ATOM   7962  CG  ASN A 508     154.693 102.884  90.375  1.00 67.12           C  
ATOM   7963  OD1 ASN A 508     154.079 103.877  89.988  1.00 68.09           O  
ATOM   7964  ND2 ASN A 508     155.931 102.609  89.981  1.00 67.02           N  
ATOM   7971  N   GLU A 509     151.985 104.711  91.936  1.00 70.81           N  
ATOM   7972  CA  GLU A 509     152.081 106.069  92.460  1.00 72.51           C  
ATOM   7973  C   GLU A 509     150.751 106.772  92.682  1.00 71.75           C  
ATOM   7974  O   GLU A 509     150.747 107.811  93.346  1.00 69.54           O  
ATOM   7975  CB  GLU A 509     152.934 106.934  91.522  1.00 74.66           C  
ATOM   7976  CG  GLU A 509     153.571 108.138  92.202  1.00 76.66           C  
ATOM   7977  CD  GLU A 509     155.044 107.939  92.518  1.00 81.79           C  
ATOM   7978  OE1 GLU A 509     155.597 106.870  92.186  1.00 81.91           O  
ATOM   7979  OE2 GLU A 509     155.651 108.860  93.104  1.00 80.61           O  
ATOM   7986  N   LYS A 510     149.634 106.266  92.162  1.00 66.64           N  
ATOM   7987  CA  LYS A 510     148.363 106.973  92.238  1.00 64.80           C  
ATOM   7988  C   LYS A 510     147.258 106.178  92.916  1.00 62.98           C  
ATOM   7989  O   LYS A 510     146.143 106.695  93.047  1.00 62.79           O  
ATOM   7990  CB  LYS A 510     147.898 107.373  90.832  1.00 68.60           C  
ATOM   7991  CG  LYS A 510     148.174 108.821  90.467  1.00 72.60           C  
ATOM   7992  CD  LYS A 510     147.043 109.406  89.640  1.00 71.66           C  
ATOM   7993  CE  LYS A 510     147.492 110.642  88.882  1.00 71.65           C  
ATOM   7994  NZ  LYS A 510     146.417 111.173  88.002  1.00 71.28           N  
ATOM   8008  N   LEU A 511     147.521 104.950  93.349  1.00 52.42           N  
ATOM   8009  CA  LEU A 511     146.494 104.174  94.021  1.00 54.76           C  
ATOM   8010  C   LEU A 511     146.250 104.720  95.426  1.00 57.78           C  
ATOM   8011  O   LEU A 511     146.995 105.559  95.939  1.00 61.34           O  
ATOM   8012  CB  LEU A 511     146.890 102.701  94.084  1.00 54.28           C  
ATOM   8013  CG  LEU A 511     146.351 101.826  92.952  1.00 56.89           C  
ATOM   8014  CD1 LEU A 511     147.002 100.456  92.981  1.00 56.91           C  
ATOM   8015  CD2 LEU A 511     144.840 101.698  93.042  1.00 60.28           C  
ATOM   8027  N   GLY A 512     145.187 104.229  96.053  1.00 46.02           N  
ATOM   8028  CA  GLY A 512     144.817 104.688  97.377  1.00 39.25           C  
ATOM   8029  C   GLY A 512     144.365 106.132  97.399  1.00 41.54           C  
ATOM   8030  O   GLY A 512     144.772 106.905  98.269  1.00 47.29           O  
ATOM   8034  N   VAL A 513     143.526 106.510  96.438  1.00 41.14           N  
ATOM   8035  CA  VAL A 513     142.948 107.844  96.367  1.00 38.23           C  
ATOM   8036  C   VAL A 513     141.443 107.699  96.210  1.00 41.66           C  
ATOM   8037  O   VAL A 513     140.948 106.681  95.718  1.00 52.24           O  
ATOM   8038  CB  VAL A 513     143.539 108.667  95.202  1.00 37.58           C  
ATOM   8039  CG1 VAL A 513     143.045 110.098  95.260  1.00 39.93           C  
ATOM   8040  CG2 VAL A 513     145.052 108.626  95.238  1.00 44.61           C  
ATOM   8050  N   ALA A 514     140.711 108.724  96.636  1.00 36.44           N  
ATOM   8051  CA  ALA A 514     139.259 108.701  96.532  1.00 42.39           C  
ATOM   8052  C   ALA A 514     138.719 110.077  96.885  1.00 43.79           C  
ATOM   8053  O   ALA A 514     139.398 110.882  97.526  1.00 44.82           O  
ATOM   8054  CB  ALA A 514     138.646 107.639  97.447  1.00 47.42           C  
ATOM   8060  N   GLN A 515     137.485 110.330  96.458  1.00 51.97           N  
ATOM   8061  CA  GLN A 515     136.794 111.575  96.759  1.00 52.00           C  
ATOM   8062  C   GLN A 515     135.907 111.470  97.991  1.00 54.87           C  
ATOM   8063  O   GLN A 515     135.221 112.440  98.327  1.00 57.75           O  
ATOM   8064  CB  GLN A 515     135.954 112.012  95.558  1.00 47.96           C  
ATOM   8065  CG  GLN A 515     136.718 112.001  94.248  1.00 57.82           C  
ATOM   8066  CD  GLN A 515     136.220 113.046  93.272  1.00 67.17           C  
ATOM   8067  OE1 GLN A 515     135.152 112.899  92.679  1.00 68.10           O  
ATOM   8068  NE2 GLN A 515     136.995 114.109  93.097  1.00 65.62           N  
ATOM   8077  N   SER A 516     135.898 110.321  98.663  1.00 39.99           N  
ATOM   8078  CA  SER A 516     135.160 110.153  99.904  1.00 36.28           C  
ATOM   8079  C   SER A 516     135.934 109.192 100.792  1.00 41.14           C  
ATOM   8080  O   SER A 516     136.655 108.321 100.303  1.00 54.08           O  
ATOM   8081  CB  SER A 516     133.743 109.630  99.654  1.00 42.03           C  
ATOM   8082  OG  SER A 516     132.858 110.065 100.669  1.00 51.95           O  
ATOM   8088  N   ILE A 517     135.773 109.354 102.106  1.00 37.85           N  
ATOM   8089  CA  ILE A 517     136.599 108.603 103.047  1.00 39.77           C  
ATOM   8090  C   ILE A 517     136.312 107.111 102.946  1.00 41.91           C  
ATOM   8091  O   ILE A 517     137.230 106.284 103.009  1.00 47.34           O  
ATOM   8092  CB  ILE A 517     136.384 109.122 104.479  1.00 37.60           C  
ATOM   8093  CG1 ILE A 517     136.992 110.516 104.619  1.00 43.67           C  
ATOM   8094  CG2 ILE A 517     137.005 108.162 105.483  1.00 36.12           C  
ATOM   8095  CD1 ILE A 517     136.860 111.115 105.998  1.00 47.78           C  
ATOM   8107  N   GLU A 518     135.042 106.737 102.785  1.00 35.60           N  
ATOM   8108  CA  GLU A 518     134.676 105.330 102.890  1.00 39.48           C  
ATOM   8109  C   GLU A 518     135.372 104.466 101.847  1.00 43.64           C  
ATOM   8110  O   GLU A 518     135.438 103.245 102.020  1.00 48.95           O  
ATOM   8111  CB  GLU A 518     133.158 105.168 102.777  1.00 36.72           C  
ATOM   8112  CG  GLU A 518     132.579 105.442 101.397  1.00 43.47           C  
ATOM   8113  CD  GLU A 518     131.870 106.776 101.309  1.00 48.73           C  
ATOM   8114  OE1 GLU A 518     132.057 107.615 102.212  1.00 54.43           O  
ATOM   8115  OE2 GLU A 518     131.125 106.988 100.331  1.00 43.70           O  
ATOM   8122  N   TRP A 519     135.890 105.060 100.775  1.00 35.86           N  
ATOM   8123  CA  TRP A 519     136.568 104.310  99.727  1.00 32.98           C  
ATOM   8124  C   TRP A 519     138.066 104.185  99.967  1.00 43.11           C  
ATOM   8125  O   TRP A 519     138.780 103.690  99.092  1.00 49.31           O  
ATOM   8126  CB  TRP A 519     136.309 104.958  98.367  1.00 35.75           C  
ATOM   8127  CG  TRP A 519     134.881 104.860  97.942  1.00 42.26           C  
ATOM   8128  CD1 TRP A 519     134.020 105.891  97.722  1.00 45.26           C  
ATOM   8129  CD2 TRP A 519     134.141 103.660  97.696  1.00 44.93           C  
ATOM   8130  NE1 TRP A 519     132.790 105.409  97.352  1.00 39.13           N  
ATOM   8131  CE2 TRP A 519     132.840 104.041  97.329  1.00 38.63           C  
ATOM   8132  CE3 TRP A 519     134.455 102.300  97.750  1.00 46.45           C  
ATOM   8133  CZ2 TRP A 519     131.854 103.113  97.016  1.00 39.48           C  
ATOM   8134  CZ3 TRP A 519     133.473 101.381  97.438  1.00 40.57           C  
ATOM   8135  CH2 TRP A 519     132.190 101.791  97.077  1.00 38.69           C  
ATOM   8146  N   LEU A 520     138.556 104.626 101.125  1.00 44.83           N  
ATOM   8147  CA  LEU A 520     139.951 104.417 101.492  1.00 42.33           C  
ATOM   8148  C   LEU A 520     140.150 103.169 102.338  1.00 46.87           C  
ATOM   8149  O   LEU A 520     141.239 102.586 102.322  1.00 41.98           O  
ATOM   8150  CB  LEU A 520     140.482 105.628 102.260  1.00 38.39           C  
ATOM   8151  CG  LEU A 520     140.609 106.921 101.464  1.00 38.57           C  
ATOM   8152  CD1 LEU A 520     140.713 108.103 102.401  1.00 44.50           C  
ATOM   8153  CD2 LEU A 520     141.812 106.857 100.553  1.00 43.48           C  
ATOM   8165  N   LEU A 521     139.126 102.750 103.074  1.00 48.84           N  
ATOM   8166  CA  LEU A 521     139.237 101.605 103.960  1.00 42.86           C  
ATOM   8167  C   LEU A 521     139.102 100.305 103.173  1.00 49.08           C  
ATOM   8168  O   LEU A 521     138.564 100.273 102.064  1.00 53.30           O  
ATOM   8169  CB  LEU A 521     138.170 101.670 105.053  1.00 41.58           C  
ATOM   8170  CG  LEU A 521     137.807 103.067 105.562  1.00 37.27           C  
ATOM   8171  CD1 LEU A 521     136.670 102.992 106.559  1.00 45.31           C  
ATOM   8172  CD2 LEU A 521     139.014 103.739 106.181  1.00 42.04           C  
ATOM   8184  N   HIS A 522     139.597  99.222 103.768  1.00 57.82           N  
ATOM   8185  CA  HIS A 522     139.554  97.928 103.104  1.00 60.15           C  
ATOM   8186  C   HIS A 522     138.120  97.578 102.727  1.00 65.57           C  
ATOM   8187  O   HIS A 522     137.157  98.114 103.278  1.00 69.50           O  
ATOM   8188  CB  HIS A 522     140.137  96.834 103.998  1.00 60.56           C  
ATOM   8189  CG  HIS A 522     141.385  97.238 104.716  1.00 66.18           C  
ATOM   8190  ND1 HIS A 522     141.366  97.914 105.917  1.00 67.26           N  
ATOM   8191  CD2 HIS A 522     142.690  97.066 104.402  1.00 65.90           C  
ATOM   8192  CE1 HIS A 522     142.606  98.137 106.313  1.00 67.66           C  
ATOM   8193  NE2 HIS A 522     143.428  97.633 105.412  1.00 67.80           N  
ATOM   8201  N   SER A 523     137.980  96.666 101.766  1.00 62.82           N  
ATOM   8202  CA  SER A 523     136.648  96.364 101.249  1.00 59.35           C  
ATOM   8203  C   SER A 523     135.722  95.835 102.334  1.00 63.76           C  
ATOM   8204  O   SER A 523     134.640  96.415 102.522  1.00 74.83           O  
ATOM   8205  CB  SER A 523     136.760  95.401 100.064  1.00 60.78           C  
ATOM   8206  OG  SER A 523     137.738  95.851  99.145  1.00 64.95           O  
ATOM   8212  N   PRO A 524     136.059  94.784 103.082  1.00 57.27           N  
ATOM   8213  CA  PRO A 524     135.287  94.492 104.295  1.00 52.80           C  
ATOM   8214  C   PRO A 524     135.776  95.341 105.455  1.00 59.94           C  
ATOM   8215  O   PRO A 524     136.592  94.884 106.260  1.00 73.36           O  
ATOM   8216  CB  PRO A 524     135.541  93.001 104.522  1.00 54.44           C  
ATOM   8217  CG  PRO A 524     136.896  92.785 103.976  1.00 66.40           C  
ATOM   8218  CD  PRO A 524     137.067  93.741 102.823  1.00 59.25           C  
ATOM   8226  N   VAL A 525     135.289  96.578 105.537  1.00 47.33           N  
ATOM   8227  CA  VAL A 525     135.799  97.587 106.462  1.00 47.59           C  
ATOM   8228  C   VAL A 525     136.114  96.984 107.825  1.00 54.52           C  
ATOM   8229  O   VAL A 525     135.360  96.152 108.340  1.00 61.77           O  
ATOM   8230  CB  VAL A 525     134.794  98.742 106.604  1.00 42.72           C  
ATOM   8231  CG1 VAL A 525     133.615  98.307 107.446  1.00 51.36           C  
ATOM   8232  CG2 VAL A 525     135.467  99.954 107.215  1.00 49.35           C  
ATOM   8242  N   HIS A 526     137.232  97.404 108.414  1.00 68.54           N  
ATOM   8243  CA  HIS A 526     137.665  96.877 109.698  1.00 69.84           C  
ATOM   8244  C   HIS A 526     136.600  97.120 110.765  1.00 72.63           C  
ATOM   8245  O   HIS A 526     135.622  97.841 110.561  1.00 71.05           O  
ATOM   8246  CB  HIS A 526     138.980  97.525 110.128  1.00 71.90           C  
ATOM   8247  CG  HIS A 526     140.195  96.730 109.769  1.00 70.33           C  
ATOM   8248  ND1 HIS A 526     141.055  96.218 110.716  1.00 71.58           N  
ATOM   8249  CD2 HIS A 526     140.701  96.368 108.567  1.00 68.98           C  
ATOM   8250  CE1 HIS A 526     142.035  95.569 110.113  1.00 69.76           C  
ATOM   8251  NE2 HIS A 526     141.843  95.645 108.809  1.00 71.54           N  
ATOM   8259  N   GLU A 527     136.800  96.490 111.923  1.00 82.17           N  
ATOM   8260  CA  GLU A 527     135.896  96.695 113.049  1.00 81.72           C  
ATOM   8261  C   GLU A 527     136.224  97.990 113.785  1.00 82.23           C  
ATOM   8262  O   GLU A 527     135.387  98.894 113.877  1.00 81.96           O  
ATOM   8263  CB  GLU A 527     135.969  95.500 114.002  1.00 82.71           C  
ATOM   8264  CG  GLU A 527     135.281  95.730 115.337  1.00 82.16           C  
ATOM   8265  CD  GLU A 527     135.206  94.472 116.176  1.00 85.71           C  
ATOM   8266  OE1 GLU A 527     136.005  93.545 115.931  1.00 89.72           O  
ATOM   8267  OE2 GLU A 527     134.349  94.411 117.082  1.00 80.69           O  
ATOM   8274  N   HIS A 528     137.442  98.093 114.316  1.00 92.35           N  
ATOM   8275  CA  HIS A 528     137.889  99.285 115.034  1.00 94.20           C  
ATOM   8276  C   HIS A 528     138.701 100.149 114.075  1.00 94.73           C  
ATOM   8277  O   HIS A 528     139.930 100.205 114.127  1.00 99.00           O  
ATOM   8278  CB  HIS A 528     138.702  98.899 116.266  1.00 95.06           C  
ATOM   8279  CG  HIS A 528     137.867  98.550 117.457  1.00 96.04           C  
ATOM   8280  ND1 HIS A 528     136.769  99.290 117.839  1.00 94.39           N  
ATOM   8281  CD2 HIS A 528     137.973  97.543 118.355  1.00 95.24           C  
ATOM   8282  CE1 HIS A 528     136.233  98.751 118.919  1.00 93.11           C  
ATOM   8283  NE2 HIS A 528     136.944  97.690 119.253  1.00 94.23           N  
ATOM   8291  N   ALA A 529     137.993 100.833 113.183  1.00 72.14           N  
ATOM   8292  CA  ALA A 529     138.641 101.730 112.244  1.00 70.93           C  
ATOM   8293  C   ALA A 529     138.965 103.061 112.915  1.00 73.66           C  
ATOM   8294  O   ALA A 529     138.457 103.387 113.990  1.00 79.73           O  
ATOM   8295  CB  ALA A 529     137.754 101.962 111.022  1.00 64.57           C  
ATOM   8301  N   PHE A 530     139.830 103.835 112.260  1.00 56.18           N  
ATOM   8302  CA  PHE A 530     140.176 105.187 112.696  1.00 57.40           C  
ATOM   8303  C   PHE A 530     140.769 105.182 114.108  1.00 55.47           C  
ATOM   8304  O   PHE A 530     140.196 105.714 115.060  1.00 57.45           O  
ATOM   8305  CB  PHE A 530     138.951 106.108 112.640  1.00 56.88           C  
ATOM   8306  CG  PHE A 530     138.455 106.388 111.252  1.00 51.68           C  
ATOM   8307  CD1 PHE A 530     139.335 106.555 110.201  1.00 52.06           C  
ATOM   8308  CD2 PHE A 530     137.100 106.493 111.004  1.00 49.57           C  
ATOM   8309  CE1 PHE A 530     138.873 106.814 108.934  1.00 53.95           C  
ATOM   8310  CE2 PHE A 530     136.635 106.753 109.739  1.00 49.66           C  
ATOM   8311  CZ  PHE A 530     137.522 106.913 108.702  1.00 53.07           C  
ATOM   8321  N   ASN A 531     141.940 104.555 114.225  1.00 65.17           N  
ATOM   8322  CA  ASN A 531     142.708 104.695 115.458  1.00 68.38           C  
ATOM   8323  C   ASN A 531     143.139 106.142 115.663  1.00 71.07           C  
ATOM   8324  O   ASN A 531     143.073 106.664 116.781  1.00 70.07           O  
ATOM   8325  CB  ASN A 531     143.924 103.773 115.439  1.00 70.59           C  
ATOM   8326  CG  ASN A 531     144.544 103.607 116.811  1.00 72.98           C  
ATOM   8327  OD1 ASN A 531     144.715 104.577 117.548  1.00 68.96           O  
ATOM   8328  ND2 ASN A 531     144.880 102.373 117.164  1.00 76.22           N  
ATOM   8335  N   THR A 532     143.591 106.799 114.597  1.00 73.30           N  
ATOM   8336  CA  THR A 532     143.882 108.227 114.597  1.00 69.29           C  
ATOM   8337  C   THR A 532     143.025 108.890 113.530  1.00 69.53           C  
ATOM   8338  O   THR A 532     142.962 108.408 112.394  1.00 71.12           O  
ATOM   8339  CB  THR A 532     145.364 108.501 114.331  1.00 67.42           C  
ATOM   8340  OG1 THR A 532     145.863 107.558 113.376  1.00 69.56           O  
ATOM   8341  CG2 THR A 532     146.166 108.393 115.613  1.00 70.07           C  
ATOM   8349  N   LEU A 533     142.377 109.993 113.892  1.00 52.77           N  
ATOM   8350  CA  LEU A 533     141.379 110.586 113.020  1.00 52.35           C  
ATOM   8351  C   LEU A 533     142.024 111.188 111.771  1.00 52.14           C  
ATOM   8352  O   LEU A 533     143.167 111.648 111.811  1.00 50.28           O  
ATOM   8353  CB  LEU A 533     140.603 111.665 113.765  1.00 50.72           C  
ATOM   8354  CG  LEU A 533     139.947 111.215 115.069  1.00 55.53           C  
ATOM   8355  CD1 LEU A 533     139.145 112.350 115.679  1.00 55.67           C  
ATOM   8356  CD2 LEU A 533     139.066 110.002 114.834  1.00 55.43           C  
ATOM   8368  N   PRO A 534     141.309 111.194 110.647  1.00 38.42           N  
ATOM   8369  CA  PRO A 534     141.821 111.871 109.453  1.00 40.61           C  
ATOM   8370  C   PRO A 534     141.829 113.380 109.628  1.00 45.84           C  
ATOM   8371  O   PRO A 534     141.075 113.940 110.426  1.00 55.94           O  
ATOM   8372  CB  PRO A 534     140.839 111.444 108.359  1.00 37.82           C  
ATOM   8373  CG  PRO A 534     139.584 111.166 109.080  1.00 40.23           C  
ATOM   8374  CD  PRO A 534     139.987 110.594 110.406  1.00 42.43           C  
ATOM   8382  N   THR A 535     142.693 114.040 108.863  1.00 43.85           N  
ATOM   8383  CA  THR A 535     142.862 115.482 108.937  1.00 41.75           C  
ATOM   8384  C   THR A 535     142.566 116.120 107.589  1.00 47.17           C  
ATOM   8385  O   THR A 535     142.770 115.512 106.535  1.00 57.09           O  
ATOM   8386  CB  THR A 535     144.277 115.857 109.369  1.00 48.41           C  
ATOM   8387  OG1 THR A 535     145.229 115.150 108.567  1.00 54.06           O  
ATOM   8388  CG2 THR A 535     144.490 115.512 110.824  1.00 49.61           C  
ATOM   8396  N   LYS A 536     142.085 117.358 107.640  1.00 51.80           N  
ATOM   8397  CA  LYS A 536     141.769 118.139 106.456  1.00 52.77           C  
ATOM   8398  C   LYS A 536     142.404 119.514 106.591  1.00 61.16           C  
ATOM   8399  O   LYS A 536     142.556 120.035 107.699  1.00 69.44           O  
ATOM   8400  CB  LYS A 536     140.255 118.278 106.269  1.00 50.72           C  
ATOM   8401  CG  LYS A 536     139.839 118.910 104.957  1.00 54.63           C  
ATOM   8402  CD  LYS A 536     138.332 119.077 104.886  1.00 59.71           C  
ATOM   8403  CE  LYS A 536     137.944 120.361 104.173  1.00 60.20           C  
ATOM   8404  NZ  LYS A 536     137.988 121.541 105.077  1.00 59.22           N  
ATOM   8418  N   SER A 537     142.781 120.098 105.458  1.00 69.09           N  
ATOM   8419  CA  SER A 537     143.373 121.428 105.479  1.00 69.58           C  
ATOM   8420  C   SER A 537     142.403 122.417 106.108  1.00 73.08           C  
ATOM   8421  O   SER A 537     141.218 122.444 105.768  1.00 72.17           O  
ATOM   8422  CB  SER A 537     143.736 121.870 104.064  1.00 75.68           C  
ATOM   8423  OG  SER A 537     143.866 123.279 103.998  1.00 80.44           O  
ATOM   8429  N   ILE A 538     142.912 123.231 107.025  1.00 89.17           N  
ATOM   8430  CA  ILE A 538     142.074 124.156 107.778  1.00 91.32           C  
ATOM   8431  C   ILE A 538     141.283 125.055 106.843  1.00 95.64           C  
ATOM   8432  O   ILE A 538     141.602 125.175 105.661  1.00100.53           O  
ATOM   8433  CB  ILE A 538     142.912 124.997 108.749  1.00 92.63           C  
ATOM   8434  CG1 ILE A 538     141.999 125.801 109.676  1.00 92.20           C  
ATOM   8435  CG2 ILE A 538     143.844 125.920 107.982  1.00 92.78           C  
ATOM   8436  CD1 ILE A 538     141.271 124.955 110.696  1.00 91.06           C  
ATOM   8437  OXT ILE A 538     140.305 125.682 107.248  1.00 95.06           O  
TER    8438      ILE A 538                                                      
HETATM 8450  NB  HEA A 601     101.748  98.971  95.223  1.00 59.09           N  
HETATM 8451  ND  HEA A 601     100.271 101.708  98.068  1.00 59.13           N  
HETATM 8452  C11 HEA A 601     104.541  97.018  93.459  1.00 58.49           C  
HETATM 8453  C12 HEA A 601     105.455  98.012  92.754  1.00 64.99           C  
HETATM 8454  C13 HEA A 601     106.774  97.353  92.349  1.00 66.26           C  
HETATM 8455  C14 HEA A 601     107.627  97.063  93.569  1.00 70.26           C  
HETATM 8456  C15 HEA A 601     108.156  95.855  93.842  1.00 63.01           C  
HETATM 8457  C16 HEA A 601     108.996  95.680  95.085  1.00 62.34           C  
HETATM 8458  C17 HEA A 601     110.406  95.248  94.699  1.00 66.82           C  
HETATM 8459  C18 HEA A 601     111.281  95.190  95.929  1.00 70.13           C  
HETATM 8460  C19 HEA A 601     112.612  95.062  95.826  1.00 64.47           C  
HETATM 8461  C1A HEA A 601      97.932 100.532  96.590  1.00 57.23           C  
HETATM 8462  C1B HEA A 601     101.082  98.258  94.296  1.00 56.39           C  
HETATM 8463  C1C HEA A 601     104.104 100.182  96.825  1.00 60.33           C  
HETATM 8464  C1D HEA A 601     100.987 102.496  98.896  1.00 59.20           C  
HETATM 8465  C20 HEA A 601     113.451  95.005  97.079  1.00 63.13           C  
HETATM 8466  C21 HEA A 601     114.552  96.059  97.042  1.00 63.96           C  
HETATM 8467  C22 HEA A 601     115.298  96.023  98.360  1.00 66.94           C  
HETATM 8468  C23 HEA A 601     116.609  96.301  98.505  1.00 67.29           C  
HETATM 8469  C24 HEA A 601     117.193  96.218  99.883  1.00 63.18           C  
HETATM 8470  C25 HEA A 601     117.519  96.708  97.380  1.00 64.68           C  
HETATM 8471  C26 HEA A 601     107.954  94.669  92.948  1.00 63.39           C  
HETATM 8472  C27 HEA A 601     113.261  94.963  94.477  1.00 62.53           C  
HETATM 8473  C2A HEA A 601      96.776 100.298  95.688  1.00 53.40           C  
HETATM 8474  C2B HEA A 601     101.899  97.393  93.417  1.00 54.03           C  
HETATM 8475  C2C HEA A 601     105.360 100.696  97.440  1.00 60.12           C  
HETATM 8476  C2D HEA A 601     100.209 103.383  99.792  1.00 58.46           C  
HETATM 8477  C3A HEA A 601      97.312  99.394  94.656  1.00 55.41           C  
HETATM 8478  C3B HEA A 601     103.264  97.624  93.915  1.00 51.28           C  
HETATM 8479  C3C HEA A 601     104.825 101.698  98.373  1.00 55.86           C  
HETATM 8480  C3D HEA A 601      98.827 103.065  99.429  1.00 54.91           C  
HETATM 8481  C4A HEA A 601      98.743  99.141  94.956  1.00 60.80           C  
HETATM 8482  C4B HEA A 601     103.031  98.599  95.016  1.00 56.87           C  
HETATM 8483  C4C HEA A 601     103.361 101.650  98.173  1.00 57.02           C  
HETATM 8484  C4D HEA A 601      99.001 102.024  98.391  1.00 55.53           C  
HETATM 8485  CAA HEA A 601      95.385 100.865  95.794  1.00 59.12           C  
HETATM 8486  CAC HEA A 601     105.519 102.612  99.323  1.00 57.92           C  
HETATM 8487  CAD HEA A 601      97.545 103.630  99.982  1.00 61.91           C  
HETATM 8488  CBA HEA A 601      94.448  99.844  96.418  1.00 65.22           C  
HETATM 8489  CBC HEA A 601     106.828 102.676  99.466  1.00 63.23           C  
HETATM 8490  CBD HEA A 601      96.832 102.584 100.825  1.00 61.92           C  
HETATM 8491  CGA HEA A 601      93.079 100.458  96.548  1.00 63.77           C  
HETATM 8492  CGD HEA A 601      95.513 103.150 101.283  1.00 63.62           C  
HETATM 8493  CHA HEA A 601      97.836 101.424  97.745  1.00 58.77           C  
HETATM 8494  CHB HEA A 601      99.625  98.299  94.140  1.00 64.64           C  
HETATM 8495  CHC HEA A 601     104.161  99.131  95.790  1.00 61.00           C  
HETATM 8496  CHD HEA A 601     102.454 102.507  98.951  1.00 57.96           C  
HETATM 8497  CMA HEA A 601      96.529  98.884  93.508  1.00 58.39           C  
HETATM 8498  CMB HEA A 601     101.385  96.507  92.313  1.00 62.97           C  
HETATM 8499  CMC HEA A 601     106.774 100.260  97.149  1.00 64.37           C  
HETATM 8500  CMD HEA A 601     100.717 104.362 100.814  1.00 63.94           C  
HETATM 8501  NA  HEA A 601      99.133  99.744  96.242  1.00 60.92           N  
HETATM 8502  NC  HEA A 601     102.949 100.750  97.253  1.00 59.84           N  
HETATM 8503  O11 HEA A 601     104.254  95.934  92.572  1.00 60.03           O  
HETATM 8504  O1A HEA A 601      92.082  99.717  96.440  1.00 62.19           O  
HETATM 8505  O1D HEA A 601      94.730 103.603 100.423  1.00 58.32           O  
HETATM 8506  O2A HEA A 601      93.000 101.686  96.757  1.00 63.09           O  
HETATM 8507  O2D HEA A 601      95.253 103.145 102.504  1.00 66.29           O  
HETATM 8508  OMA HEA A 601      97.060  98.143  92.702  1.00 54.91           O  
HETATM 8509 FE   HEA A 601     100.979 100.323  96.647  1.00 65.59          Fe  
HETATM 8564  NB  HEA A 602     103.032 116.081  96.242  1.00 44.85           N  
HETATM 8565  ND  HEA A 602     101.361 112.607  97.955  1.00 41.32           N  
HETATM 8566  C11 HEA A 602     105.950 118.279  95.068  1.00 48.73           C  
HETATM 8567  C12 HEA A 602     106.475 117.736  93.741  1.00 49.52           C  
HETATM 8568  C13 HEA A 602     107.760 118.453  93.336  1.00 41.90           C  
HETATM 8569  C14 HEA A 602     108.201 118.041  91.945  1.00 41.76           C  
HETATM 8570  C15 HEA A 602     108.054 118.832  90.868  1.00 37.99           C  
HETATM 8571  C16 HEA A 602     108.522 118.358  89.513  1.00 36.69           C  
HETATM 8572  C17 HEA A 602     109.998 118.678  89.328  1.00 36.86           C  
HETATM 8573  C18 HEA A 602     110.174 120.156  89.061  1.00 39.27           C  
HETATM 8574  C19 HEA A 602     110.431 120.656  87.840  1.00 39.84           C  
HETATM 8575  C1A HEA A 602      99.129 114.508  97.291  1.00 37.01           C  
HETATM 8576  C1B HEA A 602     102.425 117.204  95.805  1.00 40.28           C  
HETATM 8577  C1C HEA A 602     105.292 114.092  96.974  1.00 37.19           C  
HETATM 8578  C1D HEA A 602     102.019 111.530  98.433  1.00 42.49           C  
HETATM 8579  C20 HEA A 602     110.598 122.149  87.681  1.00 44.58           C  
HETATM 8580  C21 HEA A 602     109.492 122.742  86.815  1.00 46.55           C  
HETATM 8581  C22 HEA A 602     108.164 122.669  87.537  1.00 47.67           C  
HETATM 8582  C23 HEA A 602     107.243 123.645  87.463  1.00 50.82           C  
HETATM 8583  C24 HEA A 602     107.474 124.892  86.663  1.00 52.07           C  
HETATM 8584  C25 HEA A 602     105.952 123.487  88.209  1.00 45.33           C  
HETATM 8585  C26 HEA A 602     107.432 120.190  90.980  1.00 42.32           C  
HETATM 8586  C27 HEA A 602     110.564 119.772  86.636  1.00 44.75           C  
HETATM 8587  C2A HEA A 602      98.012 115.488  97.281  1.00 38.19           C  
HETATM 8588  C2B HEA A 602     103.311 118.271  95.286  1.00 32.68           C  
HETATM 8589  C2C HEA A 602     106.509 113.290  97.284  1.00 41.88           C  
HETATM 8590  C2D HEA A 602     101.178 110.456  99.018  1.00 38.66           C  
HETATM 8591  C3A HEA A 602      98.614 116.701  96.702  1.00 38.30           C  
HETATM 8592  C3B HEA A 602     104.643 117.678  95.424  1.00 40.35           C  
HETATM 8593  C3C HEA A 602     105.905 112.097  97.890  1.00 36.29           C  
HETATM 8594  C3D HEA A 602      99.822 110.985  98.859  1.00 36.64           C  
HETATM 8595  C4A HEA A 602     100.038 116.415  96.396  1.00 42.30           C  
HETATM 8596  C4B HEA A 602     104.338 116.349  96.019  1.00 36.65           C  
HETATM 8597  C4C HEA A 602     104.447 112.360  97.871  1.00 39.29           C  
HETATM 8598  C4D HEA A 602     100.071 112.283  98.184  1.00 33.97           C  
HETATM 8599  CAA HEA A 602      96.601 115.305  97.776  1.00 38.79           C  
HETATM 8600  CAC HEA A 602     106.550 110.869  98.436  1.00 39.84           C  
HETATM 8601  CAD HEA A 602      98.510 110.339  99.236  1.00 42.62           C  
HETATM 8602  CBA HEA A 602      95.630 115.277  96.608  1.00 38.78           C  
HETATM 8603  CBC HEA A 602     107.854 110.667  98.441  1.00 47.06           C  
HETATM 8604  CBD HEA A 602      98.238 110.399 100.730  1.00 47.07           C  
HETATM 8605  CGA HEA A 602      94.290 114.808  97.110  1.00 46.54           C  
HETATM 8606  CGD HEA A 602      96.891 109.764 100.981  1.00 49.66           C  
HETATM 8607  CHA HEA A 602      98.956 113.159  97.825  1.00 31.39           C  
HETATM 8608  CHB HEA A 602     100.971 117.392  95.824  1.00 40.13           C  
HETATM 8609  CHC HEA A 602     105.424 115.413  96.338  1.00 31.91           C  
HETATM 8610  CHD HEA A 602     103.480 111.385  98.400  1.00 40.90           C  
HETATM 8611  CMA HEA A 602      97.893 117.978  96.500  1.00 40.52           C  
HETATM 8612  CMB HEA A 602     102.931 119.620  94.739  1.00 31.90           C  
HETATM 8613  CMC HEA A 602     107.951 113.634  97.010  1.00 44.82           C  
HETATM 8614  CMD HEA A 602     101.608 109.145  99.617  1.00 39.07           C  
HETATM 8615  NA  HEA A 602     100.356 114.997  96.633  1.00 43.53           N  
HETATM 8616  NC  HEA A 602     104.101 113.547  97.327  1.00 39.74           N  
HETATM 8617  O11 HEA A 602     106.884 117.998  96.115  1.00 46.68           O  
HETATM 8618  O1A HEA A 602      93.280 115.481  96.821  1.00 49.86           O  
HETATM 8619  O1D HEA A 602      96.656 108.645 100.480  1.00 41.66           O  
HETATM 8620  O2A HEA A 602      94.244 113.764  97.792  1.00 47.57           O  
HETATM 8621  O2D HEA A 602      96.060 110.381 101.677  1.00 55.43           O  
HETATM 8622  OMA HEA A 602      98.471 118.925  96.002  1.00 47.46           O  
HETATM 8623 FE   HEA A 602     102.168 114.343  97.070  1.00 54.39          Fe  
HETATM 8678 CU    CU A 603     100.959 116.425 100.819  1.00 86.44          Cu  
HETATM 8679 MG    MG A 604      88.625 112.270 101.064  1.00 49.26          Mg  
HETATM 8680 CA    CA A 605      86.696  92.711  91.295  1.00 64.46          Ca  
HETATM 8681  N   PEF A 606     134.619 131.878  79.477  1.00 69.41           N  
HETATM 8682  C1  PEF A 606     130.850 128.263  80.743  1.00 74.96           C  
HETATM 8683  C10 PEF A 606     128.110 127.079  82.121  1.00 73.17           C  
HETATM 8684  C11 PEF A 606     126.906 126.214  82.401  1.00 71.53           C  
HETATM 8685  C12 PEF A 606     127.170 124.814  81.866  1.00 70.88           C  
HETATM 8686  C13 PEF A 606     126.053 123.852  82.244  1.00 69.25           C  
HETATM 8687  C14 PEF A 606     124.752 124.180  81.525  1.00 65.39           C  
HETATM 8688  C15 PEF A 606     123.861 122.946  81.510  1.00 68.41           C  
HETATM 8689  C16 PEF A 606     122.477 123.240  80.950  1.00 73.51           C  
HETATM 8690  C17 PEF A 606     121.710 121.936  80.764  1.00 71.51           C  
HETATM 8691  C18 PEF A 606     120.255 122.173  80.379  1.00 70.41           C  
HETATM 8692  C19 PEF A 606     119.450 122.725  81.550  1.00 69.01           C  
HETATM 8693  C2  PEF A 606     129.359 128.208  80.427  1.00 73.68           C  
HETATM 8694  C20 PEF A 606     117.955 122.486  81.362  1.00 63.84           C  
HETATM 8695  C21 PEF A 606     117.498 122.870  79.960  1.00 66.66           C  
HETATM 8696  C22 PEF A 606     115.983 123.017  79.894  1.00 69.51           C  
HETATM 8697  C23 PEF A 606     115.288 121.728  80.313  1.00 68.53           C  
HETATM 8698  C24 PEF A 606     113.844 121.696  79.825  1.00 66.39           C  
HETATM 8699  C25 PEF A 606     113.024 122.801  80.452  1.00 71.63           C  
HETATM 8700  C3  PEF A 606     129.140 128.381  78.931  1.00 70.09           C  
HETATM 8701  C30 PEF A 606     127.110 129.241  77.762  1.00 74.77           C  
HETATM 8702  C31 PEF A 606     125.795 128.911  77.100  1.00 74.99           C  
HETATM 8703  C32 PEF A 606     124.759 128.519  78.145  1.00 72.53           C  
HETATM 8704  C33 PEF A 606     123.405 128.296  77.484  1.00 71.44           C  
HETATM 8705  C34 PEF A 606     122.452 127.530  78.392  1.00 71.37           C  
HETATM 8706  C35 PEF A 606     121.954 128.402  79.537  1.00 70.59           C  
HETATM 8707  C36 PEF A 606     121.035 127.627  80.476  1.00 69.29           C  
HETATM 8708  C37 PEF A 606     119.762 127.182  79.766  1.00 69.54           C  
HETATM 8709  C38 PEF A 606     118.730 126.645  80.750  1.00 71.05           C  
HETATM 8710  C39 PEF A 606     118.002 127.771  81.473  1.00 69.28           C  
HETATM 8711  C4  PEF A 606     133.490 130.527  81.157  1.00 74.99           C  
HETATM 8712  C40 PEF A 606     116.816 127.228  82.260  1.00 68.34           C  
HETATM 8713  C41 PEF A 606     115.584 127.070  81.379  1.00 67.96           C  
HETATM 8714  C42 PEF A 606     114.408 126.575  82.208  1.00 68.29           C  
HETATM 8715  C43 PEF A 606     113.124 126.558  81.390  1.00 68.95           C  
HETATM 8716  C44 PEF A 606     112.014 125.802  82.112  1.00 71.23           C  
HETATM 8717  C45 PEF A 606     111.731 126.398  83.473  1.00 70.64           C  
HETATM 8718  C5  PEF A 606     134.486 130.533  80.003  1.00 73.45           C  
HETATM 8719  O1P PEF A 606     132.961 127.869  83.771  1.00 77.76           O  
HETATM 8720  O2  PEF A 606     128.791 126.968  80.842  1.00 75.29           O  
HETATM 8721  O2P PEF A 606     131.900 130.230  83.441  1.00 75.96           O  
HETATM 8722  O3  PEF A 606     127.745 128.285  78.654  1.00 68.27           O  
HETATM 8723  O3P PEF A 606     131.052 128.207  82.154  1.00 80.95           O  
HETATM 8724  O4  PEF A 606     128.521 127.865  82.957  1.00 70.40           O  
HETATM 8725  O4P PEF A 606     133.349 129.202  81.669  1.00 81.02           O  
HETATM 8726  O5  PEF A 606     127.648 130.317  77.562  1.00 77.37           O  
HETATM 8727  P   PEF A 606     132.321 128.897  82.870  1.00 97.70           P  
ATOM   8799  N   ASP B  10      78.593 111.635  80.767  1.00 70.48           N  
ATOM   8800  CA  ASP B  10      77.733 111.490  81.972  1.00 60.16           C  
ATOM   8801  C   ASP B  10      78.023 110.177  82.683  1.00 56.42           C  
ATOM   8802  O   ASP B  10      77.928 110.092  83.904  1.00 62.00           O  
ATOM   8803  CB  ASP B  10      76.259 111.570  81.583  1.00 59.87           C  
ATOM   8804  CG  ASP B  10      75.974 112.703  80.619  1.00 65.85           C  
ATOM   8805  OD1 ASP B  10      76.560 113.791  80.791  1.00 66.71           O  
ATOM   8806  OD2 ASP B  10      75.166 112.507  79.688  1.00 70.18           O  
ATOM   8813  N   ALA B  11      78.379 109.156  81.911  1.00 51.80           N  
ATOM   8814  CA  ALA B  11      78.747 107.854  82.440  1.00 52.81           C  
ATOM   8815  C   ALA B  11      80.073 107.417  81.838  1.00 62.09           C  
ATOM   8816  O   ALA B  11      80.407 107.810  80.716  1.00 68.04           O  
ATOM   8817  CB  ALA B  11      77.673 106.801  82.132  1.00 48.90           C  
ATOM   8823  N   PRO B  12      80.849 106.608  82.556  1.00 55.75           N  
ATOM   8824  CA  PRO B  12      82.152 106.190  82.028  1.00 53.03           C  
ATOM   8825  C   PRO B  12      82.006 105.386  80.746  1.00 54.32           C  
ATOM   8826  O   PRO B  12      81.042 104.642  80.557  1.00 56.07           O  
ATOM   8827  CB  PRO B  12      82.742 105.342  83.161  1.00 48.39           C  
ATOM   8828  CG  PRO B  12      81.580 104.932  83.988  1.00 48.49           C  
ATOM   8829  CD  PRO B  12      80.583 106.036  83.885  1.00 46.69           C  
ATOM   8837  N   SER B  13      82.984 105.543  79.861  1.00 53.36           N  
ATOM   8838  CA  SER B  13      83.028 104.846  78.585  1.00 54.83           C  
ATOM   8839  C   SER B  13      84.095 103.758  78.632  1.00 55.39           C  
ATOM   8840  O   SER B  13      84.775 103.563  79.642  1.00 59.12           O  
ATOM   8841  CB  SER B  13      83.297 105.830  77.446  1.00 61.60           C  
ATOM   8842  OG  SER B  13      82.674 107.077  77.695  1.00 65.09           O  
ATOM   8848  N   SER B  14      84.245 103.050  77.518  1.00 54.55           N  
ATOM   8849  CA  SER B  14      85.183 101.941  77.414  1.00 58.19           C  
ATOM   8850  C   SER B  14      86.496 102.429  76.817  1.00 61.43           C  
ATOM   8851  O   SER B  14      86.503 103.071  75.762  1.00 62.57           O  
ATOM   8852  CB  SER B  14      84.599 100.819  76.557  1.00 62.20           C  
ATOM   8853  OG  SER B  14      85.287  99.602  76.781  1.00 69.85           O  
ATOM   8859  N   TRP B  15      87.602 102.117  77.491  1.00 56.31           N  
ATOM   8860  CA  TRP B  15      88.933 102.546  77.065  1.00 52.09           C  
ATOM   8861  C   TRP B  15      89.037 104.065  76.985  1.00 52.62           C  
ATOM   8862  O   TRP B  15      89.814 104.601  76.193  1.00 54.42           O  
ATOM   8863  CB  TRP B  15      89.314 101.930  75.717  1.00 54.65           C  
ATOM   8864  CG  TRP B  15      89.225 100.439  75.667  1.00 55.78           C  
ATOM   8865  CD1 TRP B  15      88.191  99.699  75.180  1.00 57.94           C  
ATOM   8866  CD2 TRP B  15      90.215  99.502  76.109  1.00 54.01           C  
ATOM   8867  NE1 TRP B  15      88.471  98.360  75.294  1.00 59.53           N  
ATOM   8868  CE2 TRP B  15      89.709  98.213  75.861  1.00 55.63           C  
ATOM   8869  CE3 TRP B  15      91.478  99.629  76.691  1.00 51.03           C  
ATOM   8870  CZ2 TRP B  15      90.419  97.061  76.177  1.00 52.89           C  
ATOM   8871  CZ3 TRP B  15      92.180  98.484  77.003  1.00 52.92           C  
ATOM   8872  CH2 TRP B  15      91.649  97.217  76.746  1.00 52.20           C  
ATOM   8883  N   ALA B  16      88.263 104.775  77.799  1.00 46.89           N  
ATOM   8884  CA  ALA B  16      88.292 106.228  77.768  1.00 42.77           C  
ATOM   8885  C   ALA B  16      89.606 106.749  78.340  1.00 44.39           C  
ATOM   8886  O   ALA B  16      90.267 106.093  79.148  1.00 52.91           O  
ATOM   8887  CB  ALA B  16      87.117 106.806  78.554  1.00 45.92           C  
ATOM   8893  N   LEU B  17      89.983 107.951  77.905  1.00 38.88           N  
ATOM   8894  CA  LEU B  17      91.233 108.574  78.319  1.00 42.85           C  
ATOM   8895  C   LEU B  17      91.007 109.838  79.139  1.00 46.31           C  
ATOM   8896  O   LEU B  17      91.484 109.932  80.272  1.00 44.19           O  
ATOM   8897  CB  LEU B  17      92.083 108.891  77.081  1.00 41.96           C  
ATOM   8898  CG  LEU B  17      93.103 107.831  76.666  1.00 35.43           C  
ATOM   8899  CD1 LEU B  17      92.405 106.622  76.080  1.00 39.88           C  
ATOM   8900  CD2 LEU B  17      94.090 108.404  75.670  1.00 42.63           C  
ATOM   8912  N   TYR B  18      90.290 110.816  78.597  1.00 53.58           N  
ATOM   8913  CA  TYR B  18      90.101 112.106  79.239  1.00 51.10           C  
ATOM   8914  C   TYR B  18      88.755 112.149  79.963  1.00 50.72           C  
ATOM   8915  O   TYR B  18      88.084 111.129  80.142  1.00 55.46           O  
ATOM   8916  CB  TYR B  18      90.223 113.226  78.205  1.00 51.80           C  
ATOM   8917  CG  TYR B  18      90.841 114.494  78.749  1.00 51.99           C  
ATOM   8918  CD1 TYR B  18      92.099 114.484  79.329  1.00 50.52           C  
ATOM   8919  CD2 TYR B  18      90.160 115.699  78.690  1.00 50.62           C  
ATOM   8920  CE1 TYR B  18      92.662 115.637  79.829  1.00 48.68           C  
ATOM   8921  CE2 TYR B  18      90.716 116.856  79.188  1.00 46.06           C  
ATOM   8922  CZ  TYR B  18      91.966 116.819  79.756  1.00 48.23           C  
ATOM   8923  OH  TYR B  18      92.523 117.971  80.253  1.00 50.78           O  
ATOM   8933  N   PHE B  19      88.356 113.347  80.388  1.00 44.50           N  
ATOM   8934  CA  PHE B  19      87.118 113.529  81.127  1.00 46.82           C  
ATOM   8935  C   PHE B  19      85.925 113.002  80.331  1.00 53.43           C  
ATOM   8936  O   PHE B  19      86.018 112.680  79.146  1.00 55.72           O  
ATOM   8937  CB  PHE B  19      86.889 115.006  81.442  1.00 43.95           C  
ATOM   8938  CG  PHE B  19      87.879 115.589  82.404  1.00 43.20           C  
ATOM   8939  CD1 PHE B  19      88.125 114.984  83.620  1.00 51.45           C  
ATOM   8940  CD2 PHE B  19      88.555 116.753  82.094  1.00 42.20           C  
ATOM   8941  CE1 PHE B  19      89.032 115.527  84.505  1.00 51.07           C  
ATOM   8942  CE2 PHE B  19      89.462 117.298  82.974  1.00 47.53           C  
ATOM   8943  CZ  PHE B  19      89.700 116.685  84.181  1.00 46.77           C  
ATOM   8953  N   GLN B  20      84.788 112.924  81.014  1.00 56.84           N  
ATOM   8954  CA  GLN B  20      83.524 112.528  80.416  1.00 52.73           C  
ATOM   8955  C   GLN B  20      82.629 113.750  80.260  1.00 57.21           C  
ATOM   8956  O   GLN B  20      82.714 114.704  81.037  1.00 62.58           O  
ATOM   8957  CB  GLN B  20      82.815 111.468  81.266  1.00 53.14           C  
ATOM   8958  CG  GLN B  20      82.833 111.745  82.759  1.00 54.00           C  
ATOM   8959  CD  GLN B  20      82.100 110.684  83.553  1.00 58.82           C  
ATOM   8960  OE1 GLN B  20      81.522 109.758  82.987  1.00 60.91           O  
ATOM   8961  NE2 GLN B  20      82.123 110.811  84.873  1.00 60.09           N  
ATOM   8970  N   ASP B  21      81.772 113.714  79.244  1.00 64.51           N  
ATOM   8971  CA  ASP B  21      80.927 114.861  78.940  1.00 67.28           C  
ATOM   8972  C   ASP B  21      80.045 115.211  80.130  1.00 70.89           C  
ATOM   8973  O   ASP B  21      79.421 114.337  80.737  1.00 72.93           O  
ATOM   8974  CB  ASP B  21      80.065 114.564  77.716  1.00 67.48           C  
ATOM   8975  CG  ASP B  21      80.886 114.387  76.462  1.00 70.45           C  
ATOM   8976  OD1 ASP B  21      81.725 115.264  76.175  1.00 70.61           O  
ATOM   8977  OD2 ASP B  21      80.695 113.372  75.763  1.00 74.36           O  
ATOM   8982  N   GLY B  22      79.991 116.505  80.458  1.00 65.82           N  
ATOM   8983  CA  GLY B  22      79.172 116.977  81.552  1.00 62.75           C  
ATOM   8984  C   GLY B  22      78.466 118.262  81.172  1.00 63.47           C  
ATOM   8985  O   GLY B  22      78.670 118.807  80.086  1.00 70.58           O  
ATOM   8989  N   ALA B  23      77.626 118.742  82.089  1.00 62.41           N  
ATOM   8990  CA  ALA B  23      76.835 119.943  81.830  1.00 63.21           C  
ATOM   8991  C   ALA B  23      76.608 120.663  83.156  1.00 64.29           C  
ATOM   8992  O   ALA B  23      75.674 120.333  83.891  1.00 68.15           O  
ATOM   8993  CB  ALA B  23      75.518 119.585  81.157  1.00 67.18           C  
ATOM   8999  N   SER B  24      77.462 121.640  83.450  1.00 59.25           N  
ATOM   9000  CA  SER B  24      77.292 122.482  84.626  1.00 59.28           C  
ATOM   9001  C   SER B  24      78.278 123.643  84.582  1.00 59.61           C  
ATOM   9002  O   SER B  24      79.442 123.446  84.215  1.00 68.10           O  
ATOM   9003  CB  SER B  24      77.490 121.670  85.904  1.00 59.99           C  
ATOM   9004  OG  SER B  24      77.516 122.516  87.039  1.00 65.47           O  
ATOM   9010  N   PRO B  25      77.866 124.861  84.942  1.00 50.67           N  
ATOM   9011  CA  PRO B  25      78.839 125.965  84.974  1.00 56.19           C  
ATOM   9012  C   PRO B  25      80.035 125.683  85.863  1.00 60.10           C  
ATOM   9013  O   PRO B  25      81.144 126.135  85.554  1.00 57.07           O  
ATOM   9014  CB  PRO B  25      78.023 127.156  85.498  1.00 58.10           C  
ATOM   9015  CG  PRO B  25      76.598 126.725  85.533  1.00 56.05           C  
ATOM   9016  CD  PRO B  25      76.477 125.340  85.000  1.00 55.48           C  
ATOM   9024  N   SER B  26      79.848 124.956  86.965  1.00 58.25           N  
ATOM   9025  CA  SER B  26      80.975 124.605  87.820  1.00 56.53           C  
ATOM   9026  C   SER B  26      81.874 123.555  87.183  1.00 49.98           C  
ATOM   9027  O   SER B  26      83.016 123.389  87.619  1.00 49.25           O  
ATOM   9028  CB  SER B  26      80.475 124.094  89.169  1.00 59.76           C  
ATOM   9029  OG  SER B  26      80.511 122.679  89.215  1.00 58.01           O  
ATOM   9035  N   TYR B  27      81.382 122.841  86.173  1.00 52.63           N  
ATOM   9036  CA  TYR B  27      82.183 121.850  85.469  1.00 56.08           C  
ATOM   9037  C   TYR B  27      82.873 122.418  84.240  1.00 59.70           C  
ATOM   9038  O   TYR B  27      83.890 121.867  83.806  1.00 61.52           O  
ATOM   9039  CB  TYR B  27      81.302 120.668  85.056  1.00 57.35           C  
ATOM   9040  CG  TYR B  27      81.861 119.835  83.927  1.00 56.83           C  
ATOM   9041  CD1 TYR B  27      82.883 118.926  84.150  1.00 54.63           C  
ATOM   9042  CD2 TYR B  27      81.358 119.950  82.641  1.00 57.41           C  
ATOM   9043  CE1 TYR B  27      83.391 118.160  83.122  1.00 58.12           C  
ATOM   9044  CE2 TYR B  27      81.860 119.189  81.608  1.00 59.31           C  
ATOM   9045  CZ  TYR B  27      82.876 118.296  81.854  1.00 61.04           C  
ATOM   9046  OH  TYR B  27      83.378 117.536  80.826  1.00 62.43           O  
ATOM   9056  N   LEU B  28      82.351 123.507  83.674  1.00 56.89           N  
ATOM   9057  CA  LEU B  28      82.968 124.099  82.495  1.00 53.60           C  
ATOM   9058  C   LEU B  28      84.264 124.824  82.823  1.00 54.43           C  
ATOM   9059  O   LEU B  28      85.052 125.097  81.913  1.00 58.74           O  
ATOM   9060  CB  LEU B  28      81.995 125.068  81.828  1.00 53.55           C  
ATOM   9061  CG  LEU B  28      82.092 125.135  80.306  1.00 57.55           C  
ATOM   9062  CD1 LEU B  28      81.500 123.883  79.682  1.00 58.04           C  
ATOM   9063  CD2 LEU B  28      81.401 126.380  79.782  1.00 62.46           C  
ATOM   9075  N   GLY B  29      84.501 125.145  84.091  1.00 45.99           N  
ATOM   9076  CA  GLY B  29      85.711 125.842  84.474  1.00 46.00           C  
ATOM   9077  C   GLY B  29      86.853 124.901  84.789  1.00 45.63           C  
ATOM   9078  O   GLY B  29      88.005 125.168  84.432  1.00 52.25           O  
ATOM   9082  N   VAL B  30      86.545 123.792  85.463  1.00 39.59           N  
ATOM   9083  CA  VAL B  30      87.587 122.850  85.860  1.00 43.19           C  
ATOM   9084  C   VAL B  30      88.291 122.291  84.631  1.00 42.96           C  
ATOM   9085  O   VAL B  30      89.525 122.250  84.567  1.00 53.60           O  
ATOM   9086  CB  VAL B  30      86.990 121.725  86.724  1.00 40.76           C  
ATOM   9087  CG1 VAL B  30      88.022 120.641  86.971  1.00 34.26           C  
ATOM   9088  CG2 VAL B  30      86.472 122.282  88.038  1.00 43.08           C  
ATOM   9098  N   THR B  31      87.519 121.857  83.635  1.00 37.11           N  
ATOM   9099  CA  THR B  31      88.120 121.259  82.447  1.00 43.38           C  
ATOM   9100  C   THR B  31      88.948 122.277  81.668  1.00 49.88           C  
ATOM   9101  O   THR B  31      90.041 121.957  81.182  1.00 49.66           O  
ATOM   9102  CB  THR B  31      87.033 120.652  81.559  1.00 43.67           C  
ATOM   9103  OG1 THR B  31      87.638 120.000  80.437  1.00 52.97           O  
ATOM   9104  CG2 THR B  31      86.078 121.722  81.058  1.00 47.03           C  
ATOM   9112  N   HIS B  32      88.446 123.505  81.531  1.00 50.09           N  
ATOM   9113  CA  HIS B  32      89.198 124.528  80.812  1.00 46.37           C  
ATOM   9114  C   HIS B  32      90.505 124.848  81.523  1.00 44.92           C  
ATOM   9115  O   HIS B  32      91.560 124.965  80.884  1.00 43.70           O  
ATOM   9116  CB  HIS B  32      88.350 125.788  80.660  1.00 45.00           C  
ATOM   9117  CG  HIS B  32      88.961 126.819  79.767  1.00 49.60           C  
ATOM   9118  ND1 HIS B  32      88.688 126.890  78.419  1.00 57.29           N  
ATOM   9119  CD2 HIS B  32      89.834 127.820  80.028  1.00 48.37           C  
ATOM   9120  CE1 HIS B  32      89.365 127.892  77.887  1.00 58.35           C  
ATOM   9121  NE2 HIS B  32      90.068 128.472  78.842  1.00 60.54           N  
ATOM   9129  N   LEU B  33      90.461 124.988  82.849  1.00 47.58           N  
ATOM   9130  CA  LEU B  33      91.686 125.238  83.596  1.00 39.77           C  
ATOM   9131  C   LEU B  33      92.655 124.075  83.451  1.00 42.56           C  
ATOM   9132  O   LEU B  33      93.871 124.278  83.357  1.00 49.23           O  
ATOM   9133  CB  LEU B  33      91.361 125.486  85.067  1.00 31.71           C  
ATOM   9134  CG  LEU B  33      92.569 125.716  85.972  1.00 37.93           C  
ATOM   9135  CD1 LEU B  33      93.304 126.970  85.554  1.00 42.85           C  
ATOM   9136  CD2 LEU B  33      92.135 125.808  87.419  1.00 49.35           C  
ATOM   9148  N   ASN B  34      92.138 122.846  83.445  1.00 44.73           N  
ATOM   9149  CA  ASN B  34      93.010 121.690  83.283  1.00 41.74           C  
ATOM   9150  C   ASN B  34      93.701 121.710  81.928  1.00 47.46           C  
ATOM   9151  O   ASN B  34      94.898 121.417  81.831  1.00 60.63           O  
ATOM   9152  CB  ASN B  34      92.212 120.402  83.454  1.00 40.50           C  
ATOM   9153  CG  ASN B  34      93.077 119.245  83.886  1.00 42.25           C  
ATOM   9154  OD1 ASN B  34      94.148 119.015  83.328  1.00 40.57           O  
ATOM   9155  ND2 ASN B  34      92.623 118.511  84.892  1.00 54.17           N  
ATOM   9162  N   ASP B  35      92.963 122.042  80.868  1.00 44.49           N  
ATOM   9163  CA  ASP B  35      93.588 122.143  79.551  1.00 49.82           C  
ATOM   9164  C   ASP B  35      94.663 123.223  79.542  1.00 52.65           C  
ATOM   9165  O   ASP B  35      95.766 123.017  79.015  1.00 56.08           O  
ATOM   9166  CB  ASP B  35      92.532 122.434  78.488  1.00 49.99           C  
ATOM   9167  CG  ASP B  35      91.546 121.301  78.323  1.00 54.33           C  
ATOM   9168  OD1 ASP B  35      91.650 120.310  79.073  1.00 56.47           O  
ATOM   9169  OD2 ASP B  35      90.667 121.400  77.443  1.00 54.39           O  
ATOM   9174  N   TYR B  36      94.363 124.378  80.140  1.00 49.57           N  
ATOM   9175  CA  TYR B  36      95.342 125.458  80.175  1.00 42.84           C  
ATOM   9176  C   TYR B  36      96.607 125.031  80.906  1.00 42.12           C  
ATOM   9177  O   TYR B  36      97.720 125.327  80.460  1.00 48.77           O  
ATOM   9178  CB  TYR B  36      94.732 126.690  80.839  1.00 50.44           C  
ATOM   9179  CG  TYR B  36      95.608 127.916  80.776  1.00 50.29           C  
ATOM   9180  CD1 TYR B  36      95.876 128.539  79.568  1.00 51.21           C  
ATOM   9181  CD2 TYR B  36      96.161 128.454  81.927  1.00 51.36           C  
ATOM   9182  CE1 TYR B  36      96.673 129.662  79.508  1.00 54.16           C  
ATOM   9183  CE2 TYR B  36      96.959 129.576  81.877  1.00 50.11           C  
ATOM   9184  CZ  TYR B  36      97.212 130.176  80.665  1.00 51.22           C  
ATOM   9185  OH  TYR B  36      98.007 131.296  80.613  1.00 53.40           O  
ATOM   9195  N   LEU B  37      96.460 124.339  82.036  1.00 39.15           N  
ATOM   9196  CA  LEU B  37      97.634 123.908  82.789  1.00 41.80           C  
ATOM   9197  C   LEU B  37      98.421 122.848  82.026  1.00 45.24           C  
ATOM   9198  O   LEU B  37      99.660 122.871  82.011  1.00 55.21           O  
ATOM   9199  CB  LEU B  37      97.209 123.380  84.157  1.00 38.30           C  
ATOM   9200  CG  LEU B  37      98.219 123.581  85.286  1.00 40.67           C  
ATOM   9201  CD1 LEU B  37      97.509 123.602  86.625  1.00 46.38           C  
ATOM   9202  CD2 LEU B  37      99.289 122.516  85.260  1.00 44.24           C  
ATOM   9214  N   MET B  38      97.721 121.904  81.394  1.00 43.45           N  
ATOM   9215  CA  MET B  38      98.409 120.882  80.617  1.00 45.10           C  
ATOM   9216  C   MET B  38      99.209 121.502  79.485  1.00 47.11           C  
ATOM   9217  O   MET B  38     100.272 120.985  79.119  1.00 48.96           O  
ATOM   9218  CB  MET B  38      97.404 119.874  80.065  1.00 46.90           C  
ATOM   9219  CG  MET B  38      97.149 118.695  80.983  1.00 50.41           C  
ATOM   9220  SD  MET B  38      98.414 117.421  80.845  1.00 67.81           S  
ATOM   9221  CE  MET B  38      97.692 116.360  79.600  1.00 54.46           C  
ATOM   9231  N   PHE B  39      98.724 122.611  78.921  1.00 51.17           N  
ATOM   9232  CA  PHE B  39      99.490 123.283  77.876  1.00 51.37           C  
ATOM   9233  C   PHE B  39     100.888 123.641  78.362  1.00 53.03           C  
ATOM   9234  O   PHE B  39     101.870 123.471  77.632  1.00 57.15           O  
ATOM   9235  CB  PHE B  39      98.765 124.539  77.403  1.00 52.26           C  
ATOM   9236  CG  PHE B  39      99.634 125.470  76.612  1.00 51.52           C  
ATOM   9237  CD1 PHE B  39     100.104 125.107  75.365  1.00 53.50           C  
ATOM   9238  CD2 PHE B  39      99.986 126.706  77.118  1.00 55.01           C  
ATOM   9239  CE1 PHE B  39     100.903 125.962  74.636  1.00 54.26           C  
ATOM   9240  CE2 PHE B  39     100.787 127.564  76.392  1.00 54.02           C  
ATOM   9241  CZ  PHE B  39     101.245 127.191  75.151  1.00 52.13           C  
ATOM   9251  N   TYR B  40     100.999 124.149  79.590  1.00 50.66           N  
ATOM   9252  CA  TYR B  40     102.309 124.487  80.137  1.00 47.43           C  
ATOM   9253  C   TYR B  40     103.093 123.245  80.535  1.00 46.84           C  
ATOM   9254  O   TYR B  40     104.313 123.194  80.351  1.00 47.24           O  
ATOM   9255  CB  TYR B  40     102.153 125.408  81.346  1.00 46.43           C  
ATOM   9256  CG  TYR B  40     101.984 126.863  80.991  1.00 49.25           C  
ATOM   9257  CD1 TYR B  40     103.036 127.592  80.463  1.00 46.19           C  
ATOM   9258  CD2 TYR B  40     100.774 127.507  81.185  1.00 52.57           C  
ATOM   9259  CE1 TYR B  40     102.886 128.920  80.137  1.00 48.54           C  
ATOM   9260  CE2 TYR B  40     100.616 128.836  80.861  1.00 50.86           C  
ATOM   9261  CZ  TYR B  40     101.675 129.537  80.338  1.00 54.77           C  
ATOM   9262  OH  TYR B  40     101.523 130.863  80.014  1.00 63.01           O  
ATOM   9272  N   LEU B  41     102.415 122.237  81.084  1.00 46.00           N  
ATOM   9273  CA  LEU B  41     103.140 121.102  81.650  1.00 45.37           C  
ATOM   9274  C   LEU B  41     103.706 120.176  80.577  1.00 46.19           C  
ATOM   9275  O   LEU B  41     104.777 119.586  80.775  1.00 55.54           O  
ATOM   9276  CB  LEU B  41     102.233 120.323  82.598  1.00 43.60           C  
ATOM   9277  CG  LEU B  41     102.536 120.533  84.080  1.00 45.22           C  
ATOM   9278  CD1 LEU B  41     102.596 122.011  84.412  1.00 44.48           C  
ATOM   9279  CD2 LEU B  41     101.511 119.835  84.939  1.00 43.25           C  
ATOM   9291  N   THR B  42     103.012 120.020  79.447  1.00 43.59           N  
ATOM   9292  CA  THR B  42     103.505 119.121  78.408  1.00 48.64           C  
ATOM   9293  C   THR B  42     104.847 119.595  77.863  1.00 47.17           C  
ATOM   9294  O   THR B  42     105.744 118.782  77.599  1.00 43.94           O  
ATOM   9295  CB  THR B  42     102.479 119.004  77.279  1.00 54.24           C  
ATOM   9296  OG1 THR B  42     102.949 118.073  76.297  1.00 54.18           O  
ATOM   9297  CG2 THR B  42     102.243 120.350  76.616  1.00 52.06           C  
ATOM   9305  N   PHE B  43     105.000 120.907  77.677  1.00 50.07           N  
ATOM   9306  CA  PHE B  43     106.253 121.444  77.160  1.00 54.45           C  
ATOM   9307  C   PHE B  43     107.410 121.123  78.098  1.00 53.87           C  
ATOM   9308  O   PHE B  43     108.470 120.663  77.661  1.00 57.55           O  
ATOM   9309  CB  PHE B  43     106.116 122.952  76.951  1.00 48.74           C  
ATOM   9310  CG  PHE B  43     107.376 123.721  77.205  1.00 50.60           C  
ATOM   9311  CD1 PHE B  43     108.341 123.835  76.224  1.00 52.21           C  
ATOM   9312  CD2 PHE B  43     107.589 124.345  78.420  1.00 55.56           C  
ATOM   9313  CE1 PHE B  43     109.498 124.547  76.453  1.00 57.83           C  
ATOM   9314  CE2 PHE B  43     108.744 125.058  78.654  1.00 56.25           C  
ATOM   9315  CZ  PHE B  43     109.700 125.159  77.669  1.00 56.86           C  
ATOM   9325  N   ILE B  44     107.215 121.346  79.399  1.00 46.07           N  
ATOM   9326  CA  ILE B  44     108.264 121.047  80.370  1.00 44.12           C  
ATOM   9327  C   ILE B  44     108.595 119.564  80.348  1.00 42.20           C  
ATOM   9328  O   ILE B  44     109.768 119.173  80.374  1.00 47.23           O  
ATOM   9329  CB  ILE B  44     107.835 121.504  81.775  1.00 46.13           C  
ATOM   9330  CG1 ILE B  44     108.099 122.999  81.946  1.00 50.11           C  
ATOM   9331  CG2 ILE B  44     108.571 120.705  82.843  1.00 46.08           C  
ATOM   9332  CD1 ILE B  44     107.451 123.594  83.170  1.00 45.74           C  
ATOM   9344  N   PHE B  45     107.568 118.715  80.321  1.00 41.79           N  
ATOM   9345  CA  PHE B  45     107.797 117.274  80.333  1.00 41.69           C  
ATOM   9346  C   PHE B  45     108.651 116.849  79.145  1.00 46.54           C  
ATOM   9347  O   PHE B  45     109.679 116.173  79.306  1.00 54.40           O  
ATOM   9348  CB  PHE B  45     106.447 116.557  80.337  1.00 45.52           C  
ATOM   9349  CG  PHE B  45     106.503 115.121  79.912  1.00 41.92           C  
ATOM   9350  CD1 PHE B  45     106.729 114.121  80.837  1.00 44.51           C  
ATOM   9351  CD2 PHE B  45     106.291 114.769  78.591  1.00 43.55           C  
ATOM   9352  CE1 PHE B  45     106.762 112.797  80.449  1.00 48.86           C  
ATOM   9353  CE2 PHE B  45     106.326 113.448  78.199  1.00 45.47           C  
ATOM   9354  CZ  PHE B  45     106.559 112.461  79.130  1.00 43.30           C  
ATOM   9364  N   ILE B  46     108.252 117.259  77.939  1.00 46.15           N  
ATOM   9365  CA  ILE B  46     108.990 116.859  76.745  1.00 46.29           C  
ATOM   9366  C   ILE B  46     110.406 117.414  76.784  1.00 48.33           C  
ATOM   9367  O   ILE B  46     111.372 116.708  76.471  1.00 53.13           O  
ATOM   9368  CB  ILE B  46     108.243 117.302  75.475  1.00 50.17           C  
ATOM   9369  CG1 ILE B  46     107.105 116.327  75.173  1.00 52.24           C  
ATOM   9370  CG2 ILE B  46     109.206 117.384  74.297  1.00 50.93           C  
ATOM   9371  CD1 ILE B  46     106.206 116.759  74.038  1.00 55.71           C  
ATOM   9383  N   GLY B  47     110.557 118.686  77.157  1.00 45.60           N  
ATOM   9384  CA  GLY B  47     111.884 119.277  77.178  1.00 47.09           C  
ATOM   9385  C   GLY B  47     112.819 118.560  78.131  1.00 45.91           C  
ATOM   9386  O   GLY B  47     113.957 118.237  77.781  1.00 50.82           O  
ATOM   9390  N   VAL B  48     112.346 118.288  79.348  1.00 46.26           N  
ATOM   9391  CA  VAL B  48     113.197 117.638  80.338  1.00 48.15           C  
ATOM   9392  C   VAL B  48     113.573 116.237  79.881  1.00 44.17           C  
ATOM   9393  O   VAL B  48     114.737 115.829  79.987  1.00 50.70           O  
ATOM   9394  CB  VAL B  48     112.503 117.619  81.712  1.00 49.96           C  
ATOM   9395  CG1 VAL B  48     112.995 116.446  82.550  1.00 41.88           C  
ATOM   9396  CG2 VAL B  48     112.744 118.930  82.437  1.00 46.53           C  
ATOM   9406  N   ILE B  49     112.603 115.469  79.375  1.00 42.72           N  
ATOM   9407  CA  ILE B  49     112.923 114.102  78.970  1.00 42.76           C  
ATOM   9408  C   ILE B  49     113.912 114.106  77.813  1.00 45.39           C  
ATOM   9409  O   ILE B  49     114.870 113.321  77.795  1.00 48.23           O  
ATOM   9410  CB  ILE B  49     111.644 113.320  78.627  1.00 41.78           C  
ATOM   9411  CG1 ILE B  49     111.097 112.665  79.896  1.00 44.32           C  
ATOM   9412  CG2 ILE B  49     111.921 112.270  77.555  1.00 39.52           C  
ATOM   9413  CD1 ILE B  49     109.793 111.950  79.704  1.00 47.32           C  
ATOM   9425  N   TYR B  50     113.702 114.980  76.827  1.00 50.07           N  
ATOM   9426  CA  TYR B  50     114.625 115.025  75.700  1.00 51.36           C  
ATOM   9427  C   TYR B  50     116.021 115.424  76.152  1.00 54.06           C  
ATOM   9428  O   TYR B  50     117.014 114.848  75.695  1.00 52.00           O  
ATOM   9429  CB  TYR B  50     114.119 115.989  74.630  1.00 50.60           C  
ATOM   9430  CG  TYR B  50     115.093 116.160  73.488  1.00 53.44           C  
ATOM   9431  CD1 TYR B  50     115.078 115.299  72.403  1.00 53.93           C  
ATOM   9432  CD2 TYR B  50     116.037 117.175  73.503  1.00 54.85           C  
ATOM   9433  CE1 TYR B  50     115.970 115.449  71.361  1.00 58.97           C  
ATOM   9434  CE2 TYR B  50     116.933 117.332  72.468  1.00 53.12           C  
ATOM   9435  CZ  TYR B  50     116.895 116.467  71.400  1.00 57.86           C  
ATOM   9436  OH  TYR B  50     117.786 116.623  70.367  1.00 62.30           O  
ATOM   9446  N   ALA B  51     116.124 116.415  77.041  1.00 52.43           N  
ATOM   9447  CA  ALA B  51     117.439 116.833  77.513  1.00 48.99           C  
ATOM   9448  C   ALA B  51     118.139 115.704  78.256  1.00 48.97           C  
ATOM   9449  O   ALA B  51     119.335 115.463  78.051  1.00 50.44           O  
ATOM   9450  CB  ALA B  51     117.310 118.063  78.408  1.00 48.55           C  
ATOM   9456  N   ILE B  52     117.408 114.994  79.118  1.00 51.91           N  
ATOM   9457  CA  ILE B  52     118.014 113.899  79.869  1.00 44.56           C  
ATOM   9458  C   ILE B  52     118.501 112.813  78.922  1.00 47.75           C  
ATOM   9459  O   ILE B  52     119.601 112.274  79.086  1.00 47.93           O  
ATOM   9460  CB  ILE B  52     117.017 113.340  80.900  1.00 46.14           C  
ATOM   9461  CG1 ILE B  52     116.963 114.246  82.130  1.00 48.23           C  
ATOM   9462  CG2 ILE B  52     117.398 111.920  81.297  1.00 43.95           C  
ATOM   9463  CD1 ILE B  52     118.063 113.990  83.128  1.00 51.30           C  
ATOM   9475  N   CYS B  53     117.689 112.465  77.921  1.00 53.59           N  
ATOM   9476  CA  CYS B  53     118.085 111.404  77.001  1.00 48.86           C  
ATOM   9477  C   CYS B  53     119.264 111.829  76.134  1.00 46.43           C  
ATOM   9478  O   CYS B  53     120.139 111.012  75.828  1.00 48.43           O  
ATOM   9479  CB  CYS B  53     116.899 110.997  76.129  1.00 56.55           C  
ATOM   9480  SG  CYS B  53     115.845 109.729  76.863  1.00 71.23           S  
ATOM   9486  N   LYS B  54     119.304 113.097  75.724  1.00 50.31           N  
ATOM   9487  CA  LYS B  54     120.363 113.558  74.834  1.00 52.62           C  
ATOM   9488  C   LYS B  54     121.682 113.768  75.564  1.00 56.38           C  
ATOM   9489  O   LYS B  54     122.748 113.624  74.956  1.00 54.55           O  
ATOM   9490  CB  LYS B  54     119.938 114.857  74.147  1.00 52.87           C  
ATOM   9491  CG  LYS B  54     121.024 115.537  73.323  1.00 55.85           C  
ATOM   9492  CD  LYS B  54     121.639 114.605  72.292  1.00 57.77           C  
ATOM   9493  CE  LYS B  54     120.682 114.332  71.148  1.00 58.88           C  
ATOM   9494  NZ  LYS B  54     121.393 113.830  69.942  1.00 64.18           N  
ATOM   9508  N   ALA B  55     121.642 114.114  76.851  1.00 55.39           N  
ATOM   9509  CA  ALA B  55     122.880 114.345  77.583  1.00 46.53           C  
ATOM   9510  C   ALA B  55     123.720 113.082  77.721  1.00 46.04           C  
ATOM   9511  O   ALA B  55     124.920 113.183  77.992  1.00 52.55           O  
ATOM   9512  CB  ALA B  55     122.571 114.913  78.968  1.00 44.97           C  
ATOM   9518  N   VAL B  56     123.127 111.906  77.542  1.00 42.73           N  
ATOM   9519  CA  VAL B  56     123.854 110.654  77.728  1.00 40.07           C  
ATOM   9520  C   VAL B  56     124.405 110.126  76.410  1.00 47.13           C  
ATOM   9521  O   VAL B  56     125.537 109.642  76.356  1.00 58.58           O  
ATOM   9522  CB  VAL B  56     122.941 109.615  78.407  1.00 40.58           C  
ATOM   9523  CG1 VAL B  56     123.693 108.319  78.630  1.00 44.58           C  
ATOM   9524  CG2 VAL B  56     122.410 110.154  79.719  1.00 46.29           C  
ATOM   9534  N   ILE B  57     123.624 110.201  75.333  1.00 48.59           N  
ATOM   9535  CA  ILE B  57     124.084 109.671  74.054  1.00 49.48           C  
ATOM   9536  C   ILE B  57     125.286 110.458  73.550  1.00 56.66           C  
ATOM   9537  O   ILE B  57     126.194 109.898  72.926  1.00 59.27           O  
ATOM   9538  CB  ILE B  57     122.939 109.682  73.027  1.00 45.51           C  
ATOM   9539  CG1 ILE B  57     121.905 108.614  73.385  1.00 50.60           C  
ATOM   9540  CG2 ILE B  57     123.493 109.465  71.623  1.00 46.62           C  
ATOM   9541  CD1 ILE B  57     120.716 108.566  72.452  1.00 57.06           C  
ATOM   9553  N   GLU B  58     125.307 111.763  73.801  1.00 67.01           N  
ATOM   9554  CA  GLU B  58     126.319 112.640  73.234  1.00 65.03           C  
ATOM   9555  C   GLU B  58     127.543 112.793  74.129  1.00 68.03           C
[truncated: 813,326 more chars]
